# Supplementary material for: Genome-wide studies reveal the essential and opposite roles of ARID1A in controlling human cardiogenesis and neurogenesis from pluripotent stem cells
Source: Genome Biol. 2020 Jul 9;21:169. doi: 10.1186/s13059-020-02082-4 (PMC7350744; doi:10.1186/s13059-020-02082-4)
Supplement: Supplementary file 2 — Additional file 2: Table S1. scRNA-seq genes expression profiles. [file 13059_2020_2082_MOESM2_ESM.xlsx]

## Sheet: T0 WT and KO hESCs
KO-6
gene	cluster0:avg_logFC	cluster0:p_val_adj	cluster1:avg_logFC	cluster1:p_val_adj	cluster2:avg_logFC	cluster2:p_val_adj	cluster3:avg_logFC	cluster3:p_val_adj	cluster4:avg_logFC	cluster4:p_val_adj	cluster5:avg_logFC	cluster5:p_val_adj	cluster6:avg_logFC	cluster6:p_val_adj	cluster7:avg_logFC	cluster7:p_val_adj
PIF1	0.25	5.64e-37					0.12	1.28e-01	0.26	8.86e-21
TMSB4X	0.11	3.51e-30
HIST1H4C	0.38	2.86e-28	0.23	7.92e-08
PPP1R14B	0.13	4.65e-22							0.16	2.83e-16
PCBP2	0.11	1.48e-19
HMGN2	0.12	8.01e-18													0.26	1.51e-03
MT-CYB	0.11	1.97e-17
MT-ND4	0.11	1.12e-16
HMGN1	0.1	4.77e-15
H1F0	0.13	4.59e-12
HOOK2	0.13	8.23e-12							0.1	1.48e-03
FAM118A	0.1	4.09e-11
SQLE	0.12	8.04e-11							0.12	7.41e-04
NME4	0.1	9.84e-11
MT-ND5	0.11	9.58e-10
HIST1H1D	0.13	1.10e-09
LDLR	0.11	2.30e-09
SFRP1	0.12	5.34e-08											0.12	1.00e+00	0.92	3.88e-19
ODC1	0.1	4.41e-07
DUSP6	0.11	4.87e-06													0.28	9.51e-01
H2AFZ			0.29	1.02e-67							0.3	2.08e-43			0.13	1.00e+00
PFN1			0.29	1.48e-66							0.3	7.85e-43
ATP5G3			0.33	1.81e-61							0.41	2.93e-59	0.26	8.80e-11
HSPE1			0.28	4.54e-59							0.21	1.88e-27	0.15	5.76e-06
PTMA			0.19	1.24e-56
NDUFA4			0.28	1.09e-54							0.39	7.57e-61	0.22	1.20e-10
FABP5			0.34	1.22e-48							0.57	1.48e-59	0.37	1.65e-15
DBI			0.28	2.09e-46							0.35	1.52e-47
UQCRH			0.2	1.23e-45
S100A10			0.41	5.96e-44							0.32	5.89e-11
ATP5G1			0.28	7.28e-44							0.21	2.93e-16
MT1X			0.41	1.90e-43
NME1			0.25	1.39e-41							0.41	1.05e-55	0.16	6.60e-04
MT1E			0.52	1.70e-41
POLR2F			0.27	1.07e-40							0.18	1.00e-10
SUMO1			0.23	1.39e-40							0.26	8.50e-34
SUMO2			0.18	4.98e-38							0.15	8.18e-14
TBCA			0.23	7.63e-38							0.16	1.34e-10
MT2A			0.4	1.21e-37
USMG5			0.23	8.48e-37
NDUFS5			0.24	1.84e-36							0.41	5.86e-60	0.35	3.38e-21
COX7C			0.19	2.21e-36							0.14	2.71e-15
RP11-148B6.1			0.32	4.31e-36
SNRPF			0.22	6.72e-36							0.16	5.04e-13
ATP5L			0.19	1.28e-35							0.15	2.91e-12
EIF5A			0.22	2.58e-35							0.29	2.54e-37	0.39	4.78e-30
MT1F			0.3	1.55e-34
COX7B			0.28	2.17e-34							0.22	6.62e-17
CD24			0.19	5.50e-33
POMP			0.24	1.15e-32							0.37	8.73e-51	0.29	1.22e-15
SEC61B			0.18	3.63e-32
FAU			0.14	3.88e-31							0.24	1.36e-57
DUT			0.23	9.64e-31							0.34	3.35e-36	0.17	9.55e-04
EIF1			0.16	2.71e-30
UBL5			0.2	3.54e-30
SNRPD1			0.21	6.82e-30							0.31	6.75e-41
WFDC2			0.26	7.41e-30							0.33	4.85e-28
TXNDC17			0.23	4.64e-29							0.34	1.21e-42
SEC61G			0.22	2.16e-28							0.18	3.34e-09
ATP5J			0.2	3.74e-28							0.23	5.95e-26
SLIRP			0.21	1.21e-27							0.27	5.08e-28	0.31	6.50e-17
COX6B1			0.2	5.63e-27							0.21	5.06e-20
DPY30			0.22	1.26e-26							0.31	1.04e-34
CALM1			0.21	1.65e-26							0.32	4.37e-46	0.11	1.92e-01
H3F3B			0.15	3.81e-26
TXN			0.19	8.34e-26							0.35	1.14e-48	0.18	2.35e-07
HINT1			0.18	2.44e-25							0.3	1.09e-48
RPS26			0.17	2.86e-25
DYNLL1			0.19	3.58e-25							0.29	1.43e-39	0.25	6.24e-13
SNRPG			0.18	4.09e-25
SIVA1			0.16	4.90e-25
NPM3			0.18	2.49e-24
RPA3			0.22	2.16e-23							0.32	1.34e-33	0.13	1.46e-03	0.23	1.00e+00
MIF			0.18	2.25e-23							0.19	1.32e-17
COX5B			0.19	4.75e-23							0.33	2.21e-49	0.12	2.41e-01
COX7A2			0.17	1.09e-22							0.18	1.02e-18
ATP6V0E1			0.21	3.19e-22							0.25	8.56e-21
NDUFB2			0.18	4.27e-22							0.11	1.34e-02
ERH			0.19	6.70e-22							0.27	1.41e-33	0.23	4.54e-11
MT1M			0.36	9.76e-22
NDUFC2			0.21	2.60e-21							0.49	1.20e-59	0.25	1.48e-08
PSMA7			0.17	4.87e-21							0.37	3.26e-57	0.23	6.76e-12
MINOS1			0.2	5.63e-21							0.2	2.17e-13	0.18	4.23e-05
ABRACL			0.18	2.91e-20							0.24	1.08e-24
SNRPD2			0.18	6.56e-20							0.31	7.02e-38	0.12	5.80e-02	0.18	1.00e+00
CYCS			0.17	9.00e-20							0.24	1.17e-25	0.29	8.33e-15
PLA2G16			0.2	1.01e-19							0.22	8.88e-13
MRPL51			0.17	2.35e-19							0.33	2.95e-47	0.12	9.27e-02
ATP6V1G1			0.14	4.77e-19							0.23	9.09e-30	0.17	2.88e-07
LAMTOR5			0.21	1.19e-18							0.24	1.71e-19	0.27	6.26e-13
HSBP1			0.18	1.48e-18							0.17	2.79e-12			0.19	1.00e+00
SNRPE			0.16	3.16e-18							0.14	1.42e-11			0.34	5.74e-07
LSM6			0.17	7.48e-18									0.13	2.72e-02
MYL6			0.18	8.33e-18							0.7	3.02e-95	0.59	7.10e-39	0.2	1.00e+00
TMEM258			0.17	1.14e-17
TIMM13			0.14	1.95e-17
COX6C			0.17	2.72e-17							0.2	9.82e-18
C14orf2			0.18	3.77e-17							0.13	1.74e-06
NOP10			0.15	4.69e-17							0.11	2.58e-07
RANBP1			0.14	8.46e-17							0.27	2.89e-38	0.47	1.14e-44
NEDD8			0.13	9.22e-17
MRPS21			0.16	1.08e-16
NDUFS6			0.15	1.37e-16							0.15	3.12e-11
NDUFA1			0.18	1.96e-16							0.13	2.23e-03
CSTB			0.16	1.98e-16							0.21	2.07e-17	0.27	2.89e-13
POP7			0.15	3.19e-16
CFL1			0.16	3.47e-16							0.48	3.21e-71	0.44	2.28e-31	0.23	1.00e+00
SS18L2			0.17	3.63e-16
COX6A1			0.16	5.01e-16							0.41	1.77e-55	0.1	1.00e+00
EIF5			0.17	7.23e-16							0.22	3.87e-17	0.28	1.88e-13
FKBP1A			0.17	9.20e-16
PPIA			0.15	1.30e-15							0.53	6.42e-85	0.36	7.50e-29
PDCD5			0.17	1.40e-15							0.28	3.29e-25	0.12	1.00e+00
RBX1			0.18	1.77e-15							0.33	1.48e-42	0.22	2.24e-08
PRDX1			0.11	1.93e-15							0.9	8.76e-104	0.51	1.76e-29
GSTP1			0.15	2.06e-15							0.71	3.07e-99	0.35	2.21e-22
ENY2			0.15	2.26e-15							0.24	2.12e-21	0.2	7.70e-09	0.3	9.53e-02
YWHAH			0.16	3.37e-15							0.15	4.61e-10
DAD1			0.16	4.50e-15							0.32	6.75e-35	0.16	1.47e-03
EMC6			0.15	6.63e-15							0.11	1.72e-04
NDUFB9			0.16	7.97e-15							0.41	1.02e-52	0.27	2.95e-13
SPCS1			0.15	1.06e-14							0.33	5.04e-37	0.11	1.00e+00
AURKAIP1			0.13	1.23e-14							0.12	1.32e-06
IFITM3			0.18	1.87e-14							0.23	1.26e-15	0.16	1.08e-01
NDUFA6			0.16	2.17e-14							0.35	1.81e-42
ATP5I			0.15	3.14e-14
CSRP2			0.15	3.84e-14							0.36	1.46e-43	0.11	4.72e-01	0.48	7.83e-04
CHCHD2			0.13	3.84e-14							0.15	8.19e-08
CNIH4			0.19	4.09e-14							0.35	8.36e-37
C11orf58			0.14	5.30e-14							0.25	1.60e-29	0.2	2.89e-07
GABARAPL2			0.17	5.55e-14							0.15	3.01e-08	0.16	2.49e-04
TOMM7			0.14	6.99e-14
POLR2K			0.15	8.31e-14							0.12	1.93e-04
ATP5J2			0.17	8.77e-14							0.3	1.17e-33	0.2	5.29e-06
RPS27L			0.22	1.07e-13							0.33	8.49e-15
SF3B6			0.16	1.27e-13							0.28	8.68e-28
SRP14			0.15	1.44e-13							0.38	2.19e-58	0.48	5.79e-39
DDT			0.14	1.90e-13							0.15	8.44e-09
TMEM14C			0.15	4.91e-13							0.18	3.65e-12
NDUFAB1			0.15	5.81e-13							0.35	3.69e-43
MRPL34			0.15	9.19e-13
NGFRAP1			0.13	1.49e-12							0.26	3.41e-36	0.13	9.82e-03
SUB1			0.14	1.83e-12							0.34	3.14e-46	0.13	8.07e-02	0.19	1.00e+00
TRIAP1			0.16	1.98e-12
TRMT112			0.13	2.13e-12							0.14	8.97e-10
NDUFA2			0.15	2.22e-12
DCUN1D5			0.15	3.36e-12
PHPT1			0.17	3.93e-12							0.25	9.31e-22	0.13	6.69e-01
COX8A			0.13	6.79e-12
EIF1B			0.17	9.68e-12							0.15	9.29e-11
MRPL36			0.15	1.36e-11							0.19	1.98e-13
TCEB1			0.13	1.39e-11							0.16	8.88e-10	0.14	4.61e-03
CHCHD1			0.15	1.59e-11
PRDX2			0.12	2.16e-11							0.64	1.88e-77	0.3	4.21e-10	0.19	1.00e+00
SNRPD3			0.15	2.50e-11							0.36	3.54e-39	0.28	2.45e-13
CISD2			0.14	2.55e-11
ATPIF1			0.14	2.61e-11							0.36	1.36e-41	0.23	1.89e-09
SNU13			0.15	2.65e-11							0.3	8.36e-34	0.28	3.67e-15
TPRKB			0.15	2.79e-11							0.16	1.68e-08
ATP5G2			0.14	2.86e-11							0.2	3.85e-18			0.2	1.00e+00
MRPS34			0.14	3.47e-11							0.23	4.47e-20	0.13	1.00e+00
ID1			0.17	4.06e-11							0.17	2.21e-05
UQCRQ			0.13	4.56e-11
PGAM1			0.12	5.10e-11							0.34	3.26e-42	0.17	2.55e-05
AP2S1			0.15	7.39e-11							0.23	9.43e-23	0.16	1.97e-03
SHFM1			0.13	7.39e-11							0.12	1.64e-07			0.18	2.94e-01
CACYBP			0.11	9.19e-11							0.51	1.30e-59	0.53	3.65e-34
SOD1			0.14	9.41e-11							0.46	7.34e-57	0.25	3.33e-11
ATP6V0B			0.15	1.22e-10							0.24	7.32e-20
UQCR10			0.13	1.46e-10
SKP1			0.13	1.50e-10							0.66	3.21e-89	0.4	2.62e-23
SRP9			0.12	2.53e-10							0.12	5.10e-05			0.19	1.00e+00
MRPL41			0.12	2.67e-10
PTGES3			0.11	3.55e-10							0.23	5.88e-25	0.28	4.82e-20
COX5A			0.12	4.77e-10							0.43	1.53e-71	0.22	8.16e-10
SPINT2			0.13	4.98e-10							0.29	2.19e-28	0.11	1.00e+00
GTF2A2			0.15	6.05e-10							0.19	1.08e-13	0.12	7.28e-01
UQCR11			0.13	7.99e-10
NDUFB7			0.13	9.10e-10							0.19	1.89e-15
EIF4EBP1			0.14	9.46e-10
H2AFV			0.11	1.15e-09											0.33	5.60e-05
CISD1			0.14	1.15e-09							0.22	4.31e-17	0.14	1.01e-02
LINC01356			0.12	1.30e-09
MRPS6			0.13	1.56e-09							0.3	9.92e-29	0.27	3.41e-11
PARK7			0.12	2.04e-09							0.4	2.87e-58	0.29	4.69e-16
C20orf24			0.12	2.26e-09
ARPC5L			0.14	2.29e-09
CKS2			0.16	2.62e-09							0.25	3.06e-17	0.21	1.17e-05
NDUFB6			0.12	2.71e-09							0.35	2.20e-43	0.24	3.45e-11
MGST1			0.11	2.75e-09							0.63	7.21e-84	0.55	4.48e-35
TIMM8B			0.13	3.63e-09
NDUFB10			0.14	3.89e-09							0.32	7.34e-37	0.33	3.87e-20
FOXD3-AS1			0.13	4.29e-09
PAIP2			0.13	4.91e-09							0.19	1.32e-11
MRPL20			0.12	9.08e-09							0.22	2.07e-20	0.15	2.97e-04
TDG			0.13	9.91e-09
COA6			0.14	1.23e-08							0.15	8.58e-07
MYL12B			0.12	1.29e-08							0.56	6.87e-77	0.23	2.51e-08
TRAPPC2L			0.13	1.50e-08							0.23	7.53e-19	0.1	1.00e+00
STMN1			0.11	1.93e-08							0.47	3.13e-61	0.45	1.37e-28	0.35	2.42e-02
SNRPB			0.14	2.53e-08							0.39	9.03e-52	0.29	5.45e-14	0.16	1.00e+00
ATP5D			0.13	2.88e-08							0.22	2.40e-21
SRSF9			0.12	3.18e-08							0.14	1.43e-10	0.37	7.17e-28
RAC1			0.11	3.34e-08
EIF6			0.13	3.40e-08							0.27	3.47e-25	0.12	1.00e+00
DCTPP1			0.12	3.82e-08							0.15	7.35e-08	0.17	4.62e-05
LAGE3			0.12	5.30e-08
MRPS25			0.12	5.97e-08							0.15	5.12e-09
TMEM261			0.14	6.43e-08							0.14	8.69e-07
HIST1H2AC			0.19	6.93e-08
SNRPC			0.12	1.08e-07							0.34	1.65e-35	0.18	3.20e-04
NOP16			0.13	1.10e-07							0.24	9.43e-20	0.13	2.04e-01
MRPL14			0.12	1.84e-07
MRFAP1			0.11	1.90e-07							0.19	2.17e-14	0.14	3.26e-03
EBNA1BP2			0.12	2.57e-07							0.34	1.26e-36	0.26	4.27e-11
NDUFB3			0.13	3.57e-07							0.16	2.61e-10
CHCHD10			0.12	3.63e-07
NDUFC1			0.12	3.95e-07							0.11	1.22e-02
GTF2H5			0.12	3.99e-07							0.11	1.21e-02			0.25	1.00e+00
BANF1			0.13	4.43e-07							0.14	1.29e-05
DNAJC15			0.11	4.52e-07							0.3	3.11e-32	0.16	7.90e-04
S100A11			0.12	4.86e-07							0.1	9.29e-08
PFDN2			0.12	5.20e-07							0.29	7.03e-32	0.34	1.85e-21
LSM2			0.12	5.29e-07
SDHD			0.12	6.61e-07							0.2	2.20e-15
CUTA			0.11	6.72e-07							0.28	2.27e-29			0.28	8.97e-01
MT1G			0.47	7.79e-07
FAM96B			0.12	9.48e-07							0.17	7.22e-12
DSTN			0.1	1.06e-06							0.24	3.87e-26			0.14	1.00e+00
SF3B5			0.14	1.08e-06							0.27	5.72e-24	0.13	1.01e-01
PRDX4			0.13	1.12e-06							0.35	5.77e-37	0.31	1.21e-13
SAP18			0.11	1.45e-06							0.45	7.77e-56	0.53	2.92e-39
UQCRB			0.13	1.86e-06							0.21	8.88e-16
MCTS1			0.1	2.27e-06							0.28	3.89e-35	0.22	8.37e-12
UCKL1			0.12	2.56e-06
DYNLT1			0.12	2.65e-06							0.22	3.41e-18	0.19	7.81e-07
SNRPB2			0.12	2.87e-06							0.46	7.52e-61	0.14	1.36e-02
LAMTOR2			0.12	2.93e-06
MRPS12			0.11	3.26e-06
MKKS			0.13	3.47e-06							0.1	1.54e-03
LAMTOR4			0.12	4.10e-06
MGST3			0.11	4.13e-06							0.52	3.74e-61	0.36	1.87e-22	0.19	1.00e+00
SCGB3A2			0.12	4.15e-06
ISOC2			0.13	4.51e-06
LSM3			0.1	4.66e-06
MRPS33			0.1	4.85e-06
NUTF2			0.11	5.00e-06							0.24	6.78e-23	0.15	1.44e-02
MLF2			0.11	6.47e-06							0.2	2.04e-13
MRPL12			0.11	7.93e-06							0.2	2.27e-15	0.22	1.73e-09
PDCD2			0.1	8.33e-06
CARHSP1			0.12	8.42e-06							0.19	7.29e-13
TMEM14B			0.11	1.38e-05
TIMM8A			0.1	1.75e-05
MPC2			0.12	1.88e-05
POLR3K			0.1	1.96e-05									0.2	2.10e-08
MAP1LC3B			0.11	2.33e-05							0.23	6.70e-18	0.31	5.60e-16
PDPN			0.12	2.96e-05							0.2	2.72e-13	0.11	1.00e+00
ATP5E			0.11	3.59e-05											0.42	9.66e-08
PSMG3			0.11	3.77e-05
PSENEN			0.11	4.17e-05							0.14	1.24e-08
SEP15			0.1	5.21e-05
RP11-568A7.4			0.11	5.91e-05
ATP6V1F			0.11	6.24e-05							0.13	7.27e-06	0.1	1.00e+00
ATP5H			0.11	6.70e-05							0.33	4.32e-36	0.27	5.87e-09
ACOT13			0.12	6.84e-05							0.24	3.46e-20
COX17			0.1	1.14e-04
ARPC3			0.11	1.35e-04							0.59	1.63e-79	0.28	3.96e-12
TIMM10			0.11	1.87e-04							0.1	5.79e-03
BOLA3			0.1	2.40e-04
HIST1H1C			0.12	2.50e-04
SPTSSA			0.11	4.76e-04
B2M			0.11	5.68e-04							0.17	3.12e-10
ATOX1			0.1	6.23e-04
DPH3			0.11	6.59e-04
PPP4C			0.11	7.19e-04							0.12	7.75e-05	0.18	2.47e-05
NDUFB11			0.1	7.69e-04							0.31	1.47e-33	0.11	1.00e+00
LSM8			0.11	1.99e-03
RAB13			0.11	2.64e-03							0.27	2.34e-23
ENOPH1			0.1	3.27e-03
HIST1H2BJ			0.12	4.57e-03
MT1H			0.47	5.07e-03
SFT2D1			0.11	6.60e-03							0.21	2.32e-16	0.24	7.41e-11
RPL22L1			0.12	9.73e-03							0.11	1.00e+00	0.22	3.67e-02
MYDGF			0.1	1.09e-02							0.16	8.44e-13
ID3			0.11	4.23e-02											0.36	1.00e+00
COTL1			0.1	5.77e-02							0.13	1.00e+00
IFITM2			0.11	1.65e-01											0.26	1.00e+00
GAL			0.1	1.00e+00
CTA-29F11.1					0.35	9.60e-60
HSPA8					0.39	5.53e-51					0.16	4.76e-06	0.68	2.00e-44
GABPB1-AS1					0.33	2.64e-37
THUMPD3-AS1					0.29	1.88e-27									0.27	1.00e+00
ILF3-AS1					0.23	7.32e-25
CTD-2371O3.3					0.13	8.93e-25
BTG1					0.22	7.91e-18
PMAIP1					0.23	7.17e-13
RP11-127B20.3					0.11	1.92e-12
AMD1					0.18	2.25e-12
SOX2					0.2	4.17e-12
HES1					0.2	5.92e-12									0.26	1.00e+00
SNHG10					0.14	1.26e-09
RP11-1094M14.11					0.14	5.67e-09
FEZF1					0.1	1.67e-08
PIM1					0.14	3.43e-08
SNHG8					0.14	6.22e-08
CDCA7					0.14	6.56e-08
SNHG7					0.14	6.87e-08
NUCKS1					0.14	8.25e-08							0.36	5.08e-31	0.24	1.00e+00
TERF1					0.12	1.14e-07
OTX2					0.14	7.60e-07
ZIC2					0.13	2.87e-06	0.27	1.48e-25
ZNF770					0.13	1.67e-05
ID4					0.14	2.34e-05
LINC01481					0.12	2.34e-05
KRT10					0.12	2.83e-05
ZFP42					0.11	7.35e-05							0.22	5.08e-07
CRK					0.12	8.29e-05
NUFIP2					0.11	1.04e-04
ZFP36L2					0.15	2.05e-04
FAM60A					0.14	2.10e-04							0.25	3.26e-11
ID2					0.16	2.18e-04					0.15	6.08e-02			0.46	8.23e-02
CAND1					0.11	4.22e-04
MRPS26					0.12	4.38e-04							0.15	3.91e-03
MRPL18					0.12	6.50e-04
MAPKAPK5-AS1					0.1	9.28e-04
NCBP2-AS2					0.11	1.56e-03
LINC00657					0.11	1.68e-03
SMIM3					0.12	1.74e-03
MEX3A					0.12	2.69e-03									0.2	1.00e+00
TAF7					0.11	4.74e-03							0.12	5.20e-01
MYC					0.14	5.26e-03
TOB2					0.1	1.24e-02
CCND2					0.11	1.53e-02
ZFAND5					0.12	2.10e-02
RBBP6					0.12	3.38e-02
ISCA1					0.1	6.25e-02
SMIM15					0.12	9.52e-02
CDV3					0.11	9.65e-02
ZFP36L1					0.11	2.06e-01									0.44	1.01e-03
ANKRD11					0.11	2.22e-01							0.2	4.63e-06
CLSPN					0.11	2.79e-01					0.14	1.85e-05	0.3	1.38e-14	0.27	1.00e+00
PNRC2					0.11	1.00e+00
SKIL					0.11	1.00e+00	0.17	1.00e-10
HNRNPH1							1.25	1.98e-182
CDC42							0.91	1.21e-165
PPP1CB							0.7	5.06e-144
SOX11							0.79	1.67e-139							0.61	8.97e-07
CTNNB1							0.95	4.07e-132
PTPRS							0.64	2.66e-125
CTTN							0.64	6.28e-122
SET							0.43	1.16e-119					0.18	1.38e-09
YWHAE							0.53	6.96e-109
CAPZA1							0.54	6.71e-104
TSPYL1							0.54	9.00e-103
ANKRD40							0.49	2.14e-99
RP11-294J22.6							0.46	1.29e-92
EIF2S3							0.53	4.05e-92
ATP1B1							0.52	1.68e-88
RQCD1							0.44	2.24e-79
CECR2							0.44	5.49e-76
CHP1							0.46	5.90e-74
PDGFA							0.48	3.14e-71
FANCD2							0.4	1.79e-66					0.12	2.84e-06
LRRC16A							0.34	1.06e-65
WTAP							0.46	7.47e-62
GRHL2							0.25	1.89e-60
ZNF462							0.39	4.41e-60
GIGYF1							0.28	8.53e-58
LETM1							0.32	9.92e-57
MDM4							0.36	1.99e-56
SGK494							0.21	1.06e-55
SOX4							0.35	2.05e-53							0.36	1.03e-01
TOR1AIP2							0.32	1.29e-52
C1orf56							0.32	8.55e-52
SAR1A							0.37	1.88e-51
NUP155							0.31	6.41e-51
INSR							0.27	9.84e-51
B3GNT7							0.32	8.35e-50
LRRC75A							0.2	9.24e-46
NR6A1							0.41	2.37e-43							0.5	1.74e-03
EYA3							0.24	1.16e-41
TRA2A							0.31	1.25e-41
PTBP2							0.3	1.91e-41
PHKG1							0.15	3.85e-41
AXL							0.22	1.69e-37
CBX6							0.23	7.70e-37
SLC35F2							0.23	2.06e-35
FAM76A							0.2	2.30e-35
ADNP							0.28	7.99e-35
SERINC5							0.27	1.49e-31
TRIM59							0.24	7.84e-31
PGGT1B							0.19	3.55e-30
B4GALT1							0.11	9.39e-30
PPP3CA							0.21	4.11e-29
SRSF6							0.26	5.91e-29
GAN							0.23	7.71e-29
DOCK5							0.12	1.86e-28
STRN3							0.25	3.41e-28
VSIG10							0.24	7.48e-28
PAFAH1B2							0.24	8.16e-28
TFAP2C							0.19	2.64e-27
RP11-544A12.8							0.11	2.92e-27
ADAM19							0.11	1.43e-24
EIF1AD							0.17	5.07e-24
HMGCS1							0.26	1.64e-23	0.13	3.44e-04
ANP32E							0.23	3.64e-23					0.26	1.60e-07
SLC12A2							0.16	1.03e-22
UBA6							0.19	1.77e-22
CDC42SE1							0.25	5.22e-22
TIAL1							0.21	1.12e-21
TNRC6B							0.23	1.69e-21
NAA15							0.21	7.24e-20					0.21	9.35e-08
RP11-192H23.6							0.16	4.06e-19
TLK1							0.2	5.00e-19
TMED4							0.19	6.74e-19
SKIDA1							0.12	1.02e-18
TRIM5							0.1	2.20e-18
CSNK1A1							0.21	2.52e-18
DCLRE1C							0.2	5.83e-18
SLC35F6							0.13	7.25e-18
MORC2-AS1							0.17	4.15e-17
GOLIM4							0.2	6.41e-17
TLE3							0.2	9.32e-17
PDZD8							0.17	1.07e-16
MAP1B							0.22	1.34e-16					0.24	4.06e-07	0.52	4.45e-06
FLVCR1							0.21	3.08e-16
EAF1							0.17	3.41e-16
ENPP1							0.15	5.42e-16
LSM12							0.18	6.13e-16					0.14	3.31e-02
SEC22B							0.16	1.83e-15
SYT14							0.13	1.91e-15
SYNJ2BP							0.18	2.16e-15
DAAM1							0.16	4.41e-15
R3HDM2							0.12	4.89e-15
C12orf49							0.18	8.35e-15
PAN3							0.15	8.46e-15
MSI1							0.16	1.70e-14
TAF13							0.15	3.25e-14
BCL10							0.12	1.73e-13
ELMSAN1							0.11	1.81e-13
SLC25A37							0.16	2.32e-13
RAP2B							0.17	2.83e-13
ZNF121							0.17	3.71e-13
MORC2							0.13	1.86e-12
C6orf62							0.17	2.17e-12
CPNE1							0.14	2.20e-12
ZC3H4							0.13	2.21e-12
BROX							0.16	4.29e-12
HELLS							0.19	4.62e-12					0.11	1.00e+00
RASSF3							0.14	1.70e-11
TMEM33							0.17	6.74e-11
RRP15							0.16	7.39e-11					0.14	4.91e-03
RNF168							0.15	2.65e-10
CASP2							0.12	2.65e-10
ZC3HAV1							0.16	4.42e-10
THAP5							0.12	1.13e-09
PIP4K2A							0.13	1.53e-09
ARHGEF10							0.15	5.57e-09
DNAJC3							0.14	6.71e-09
CALR							0.15	1.19e-08			0.18	4.78e-08	0.47	1.07e-31
MARCH6							0.15	1.26e-08
MARCKS							0.15	1.78e-08							0.34	2.84e-03
PRPS2							0.12	3.38e-08
RBBP5							0.12	7.47e-08
DSEL							0.14	1.03e-06
BRD3							0.13	2.06e-06
UBE2W							0.1	4.00e-06
SDC4							0.12	4.20e-06
IRF2BPL							0.13	4.28e-06
CSNK2A2							0.13	9.46e-06
TP53							0.13	1.14e-05
RSRC1							0.1	2.92e-05
SFXN1							0.11	3.93e-05
ELOVL6							0.12	6.62e-05
EIF4EBP2							0.11	9.13e-05
SCD							0.12	1.09e-04	0.16	2.43e-12
ARPC4							0.14	1.23e-04
THRAP3							0.12	8.60e-04			0.18	3.22e-09	0.37	1.87e-22	0.19	1.00e+00
ANKRD10							0.12	1.79e-03
GLG1							0.13	1.88e-03
SETD5							0.11	4.91e-03
ARID3A							0.11	8.70e-03
DCUN1D1							0.11	1.06e-02
TBL1XR1							0.1	1.65e-02
MUM1							0.1	5.91e-02
HSPA4							0.11	7.20e-02
RPS2									0.16	5.09e-81
EEF1A1									0.19	2.62e-80
RPS18									0.15	1.21e-69
RPL3									0.16	1.63e-61					0.1	1.00e+00
RPL13A									0.15	3.78e-60
RPSA									0.15	9.23e-60
RPS4X									0.15	1.80e-51
RPL7A									0.13	2.46e-49
RPS13									0.12	2.18e-46
RPL10									0.12	1.13e-45
RPL11									0.12	1.28e-41
RPS6									0.1	4.26e-41
TPT1									0.12	4.37e-40
RPL15									0.1	1.24e-38					0.11	3.46e-03
RPS15A									0.11	2.14e-37
EEF2									0.21	5.04e-37					0.15	1.00e+00
RPL9									0.11	5.33e-37
RPL10A									0.12	1.74e-36
FTH1									0.18	1.38e-34
RPL4									0.13	1.39e-34
RPS7									0.11	1.18e-33
RPLP1									0.11	3.01e-33
RPS3									0.13	1.98e-32
RPS19									0.11	2.36e-32
GNB2L1									0.12	2.31e-31
EIF3L									0.18	2.75e-31					0.16	1.00e+00
RPL5									0.11	1.46e-30
SLC25A6									0.19	2.64e-28
RPL41									0.11	1.02e-27
EEF1B2									0.1	2.60e-25
RPS27									0.12	3.62e-23
FTL									0.16	1.71e-21
GLTSCR2									0.16	4.49e-16
JARID2									0.18	8.42e-15
YBX1									0.12	2.80e-14
PABPC1									0.13	6.01e-14
MALAT1									0.22	1.23e-13			0.25	1.19e-11	0.48	2.86e-02
SEMA6A									0.17	6.08e-13
EIF3F									0.13	1.03e-12
TOP2A									0.14	1.33e-08			0.43	1.28e-23
DHCR24									0.15	1.51e-08
EIF3H									0.13	3.26e-08
DDX17									0.15	1.16e-07
EIF4B									0.11	1.49e-07
AHCY									0.12	1.98e-07
UBE2S									0.15	3.99e-07
PRR4									0.11	1.09e-06
CTDNEP1									0.13	1.53e-06
SYT1									0.15	2.86e-06
DCAF7									0.1	4.76e-06
JADE1									0.13	7.25e-06
NT5DC2									0.13	1.07e-05
LARP1									0.13	1.45e-05
WSB1									0.12	2.47e-05
GRID2									0.14	2.88e-05
FAM222B									0.11	2.85e-04
ARPC1A									0.1	2.87e-04
FASN									0.12	5.50e-04
LMO4									0.11	8.35e-04
HMGCR									0.13	1.14e-03
GANAB									0.1	1.34e-03
GTSE1									0.1	1.41e-03
TCF7L1									0.11	2.22e-03
SEPHS1									0.11	2.89e-03
LSS									0.11	3.73e-03
DNMT3B									0.1	5.79e-03
RBPMS2									0.1	1.20e-02
ACLY									0.1	1.45e-02
TRIML2									0.1	1.47e-02
VCL									0.1	2.50e-02
KAT7									0.1	1.96e-01
RAN											0.55	2.21e-97	0.49	9.65e-44
PSMA4											0.78	2.68e-97	0.62	5.00e-37	0.22	1.00e+00
APOE											0.79	1.91e-93	0.6	6.69e-40
ACAT2											0.83	7.15e-92	0.73	7.70e-41	0.14	1.00e+00
PSMB6											0.68	6.59e-90	0.34	5.98e-16
PSMB1											0.68	1.96e-87	0.56	4.69e-37
TPI1											0.65	6.75e-86	0.93	1.61e-61
UBB											0.61	1.80e-85	0.53	3.45e-36	0.17	1.00e+00
HSP90AA1											0.69	2.29e-82	0.81	1.18e-59
NPM1											0.51	1.34e-80	0.23	5.32e-13
ALDOA											0.59	2.43e-77	0.22	1.02e-07
GAPDH											0.52	1.26e-76	0.32	1.12e-29	0.17	4.92e-01
ENO1											0.73	9.23e-76	0.72	8.84e-47
SSBP1											0.61	9.81e-76	0.79	6.21e-54
HSP90AB1											0.57	3.64e-75	0.42	1.81e-27
PSMA3											0.58	1.45e-74	0.31	8.95e-16
LDHB											0.55	6.18e-74	0.52	1.69e-45
PEBP1											0.46	4.04e-73	0.3	1.18e-18
LDHA											0.65	4.61e-72	0.73	3.99e-46
PSMB3											0.57	1.32e-71	0.28	1.01e-11
RBM8A											0.49	1.49e-70	0.49	3.34e-32
PSMB2											0.54	1.75e-69	0.24	1.84e-08
TUBA1A											0.86	3.93e-69	0.62	7.54e-38	1.01	7.69e-10
MYL12A											0.53	9.12e-69	0.25	4.36e-09
SSB											0.58	1.31e-68	0.36	8.01e-19
C14orf166											0.44	8.68e-68	0.37	1.04e-25	0.2	1.00e+00
ACTB											0.47	2.01e-66	0.58	4.44e-55
ATP5C1											0.5	2.25e-66	0.32	3.62e-16
PSMB5											0.45	1.05e-62	0.29	1.84e-17
UCHL1											0.57	4.86e-62	0.78	1.01e-50
PHB											0.44	9.49e-62	0.35	5.39e-23
TALDO1											0.48	3.19e-61	0.62	4.99e-48
MDH1											0.57	5.94e-61	0.36	2.82e-19
ATP5O											0.43	1.92e-60	0.32	5.82e-16
CD63											0.46	3.32e-60	0.35	5.86e-21
CD9											0.54	2.01e-59	0.39	7.89e-24
FKBP3											0.47	3.44e-59	0.66	3.98e-48	0.37	1.00e+00
GLRX3											0.46	4.69e-57	0.32	1.13e-15
PPIB											0.43	5.18e-56	0.33	3.22e-18
LAPTM4A											0.47	1.00e-55	0.45	2.45e-30	0.29	9.34e-01
EPCAM											0.51	1.17e-55	0.4	2.01e-24
HMGB1											0.31	1.23e-55	0.29	9.40e-22	0.13	1.00e+00
PRDX6											0.47	3.60e-55	0.41	1.27e-23
PSMA5											0.43	5.18e-54	0.16	1.38e-04
PCNA											0.44	6.45e-54
NUDC											0.43	7.04e-54	0.8	2.61e-61
MRPL13											0.43	1.68e-53	0.38	5.47e-24
PSME2											0.4	4.81e-53	0.4	1.36e-24
ANXA3											0.36	1.17e-52
CTSV											0.38	1.69e-52	0.2	1.84e-09
CALM2											0.46	3.31e-52	0.62	4.52e-42
C1QBP											0.34	3.98e-52	0.19	1.90e-07
NQO1											0.42	5.13e-52	0.35	1.25e-24
NDUFB8											0.41	6.71e-52	0.35	6.93e-21
CDC123											0.42	7.41e-52	0.37	1.16e-18
MDH2											0.43	1.24e-51	0.14	9.65e-01
CCT6A											0.41	1.71e-51	0.46	4.82e-31
UBE2L3											0.39	1.79e-51	0.43	7.72e-29
NDUFS3											0.38	2.24e-51	0.24	6.14e-08
SPP1											0.66	2.25e-50	0.54	6.22e-24
PSMB7											0.39	3.38e-50	0.26	4.32e-12	0.19	1.00e+00
NOL7											0.4	3.53e-50	0.29	5.63e-13
CLTA											0.39	1.10e-49	0.19	3.95e-06
MRPL47											0.41	9.40e-49	0.41	8.65e-26
TUBA1B											0.51	1.22e-48	0.22	5.74e-10	1.31	4.18e-22
CKB											0.48	2.15e-48	0.75	4.59e-50
ITM2B											0.47	2.31e-48	0.26	3.30e-11
POLR2G											0.41	9.93e-48	0.26	1.59e-11
DNAJA1											0.41	2.17e-47	0.6	1.85e-42
PSMA1											0.37	2.40e-47	0.27	1.99e-12	0.16	1.00e+00
CLDN6											0.37	5.38e-47
EIF3K											0.34	7.43e-47	0.26	3.48e-15
COX4I1											0.25	2.23e-46	0.17	3.69e-09
EIF3I											0.37	6.36e-46	0.4	1.05e-27
SLC25A5											0.35	1.28e-45	0.16	4.37e-05
CCT2											0.41	2.69e-45	0.42	3.84e-24
ATP5F1											0.38	4.02e-45	0.18	2.46e-05
PSMD8											0.4	9.72e-45	0.23	5.01e-09
NUDT5											0.37	7.65e-44	0.18	3.02e-05
BCAS2											0.34	1.18e-43	0.16	1.74e-03
PGK1											0.42	1.50e-43	0.53	4.15e-39
SRI											0.38	4.46e-43	0.17	1.09e-05
PRMT1											0.39	7.78e-43	0.85	1.33e-61
EEF1E1											0.35	1.01e-42	0.38	3.69e-24
PGRMC1											0.35	1.23e-42
COPE											0.36	3.48e-42	0.49	5.87e-35
HSPD1											0.4	1.78e-41	0.67	5.16e-56
UBE2T											0.37	1.87e-41	0.32	8.09e-13
MAD2L1											0.39	1.93e-41	0.21	2.98e-05
BTF3											0.18	1.23e-40
SRSF7											0.36	1.40e-40	0.32	1.94e-18
ECH1											0.39	1.91e-40	0.27	3.42e-12
HNRNPH3											0.34	2.07e-40	0.12	1.00e+00
HSD17B10											0.36	2.22e-40	0.34	1.08e-19
MRPL22											0.35	3.05e-40	0.31	2.27e-19
PPP1CA											0.35	5.07e-40	0.36	1.55e-18
VDAC3											0.34	5.28e-40	0.24	8.35e-10
SNRPA1											0.37	5.50e-40	0.33	9.58e-19
YWHAQ											0.3	6.95e-40	0.18	6.49e-07
KRT19											0.32	2.59e-39	0.2	1.35e-07
VDAC2											0.28	5.90e-39	0.19	2.52e-07
REXO2											0.35	9.71e-39	0.1	1.00e+00
KRT18											0.56	1.25e-38	0.47	1.59e-20
NDUFB4											0.32	4.97e-38	0.22	3.96e-08	0.17	1.00e+00
ILF2											0.36	7.69e-38	0.38	4.24e-26
ANXA2											0.39	7.91e-38	0.11	1.67e-01
SRSF3											0.29	1.04e-37	0.45	2.42e-36
CYBA											0.3	1.58e-37	0.25	1.54e-12
PSMD4											0.32	1.73e-37	0.21	1.71e-07
SPCS2											0.35	1.81e-37	0.56	2.37e-41
VPS29											0.31	2.47e-37	0.18	1.19e-05
NASP											0.38	3.34e-37	0.3	5.57e-15
FDPS											0.38	4.50e-37	0.34	1.49e-15	0.29	2.54e-01
NDUFA8											0.32	5.08e-37	0.48	1.98e-34
ANXA5											0.36	8.33e-37
MRPL39											0.21	8.75e-37	0.13	7.29e-09
PSMA2											0.34	9.62e-37	0.22	2.99e-10
NDUFAF4											0.34	1.23e-36	0.19	1.02e-06
PDIA6											0.33	1.42e-36	0.66	3.10e-53	0.18	1.00e+00
CCT5											0.44	2.50e-36	0.57	6.93e-38
GMNN											0.34	3.41e-36	0.12	2.77e-02
COPS5											0.32	4.79e-36	0.48	9.54e-37
NDUFA12											0.32	5.38e-36	0.11	7.58e-01
MRPL32											0.33	7.60e-36	0.3	1.25e-16
PCMT1											0.29	2.07e-35	0.43	3.85e-35
GSTO1											0.34	2.64e-35	0.35	1.45e-18
EXOSC8											0.33	3.44e-35	0.48	3.76e-32
MRPS18C											0.3	4.26e-35	0.29	6.44e-15
PSMG1											0.3	5.55e-35	0.18	8.56e-07
PBDC1											0.26	9.45e-35	0.2	3.38e-09
HNRNPA2B1											0.27	1.58e-34	0.22	1.60e-09
PSMC4											0.34	3.25e-34	0.38	9.73e-23
NCL											0.4	1.02e-33	0.5	1.30e-29
MRPL16											0.3	1.33e-33	0.15	8.79e-04
TXNL1											0.31	3.87e-33	0.17	1.15e-02
UFD1L											0.3	8.35e-33	0.22	5.31e-13
TPM2											0.34	1.02e-32	0.41	2.17e-23
AP2M1											0.32	1.09e-32	0.45	1.26e-29
COPS6											0.31	2.27e-32	0.44	7.18e-34
TECR											0.29	6.26e-32	0.33	2.52e-17
ATP5B											0.36	7.31e-32	0.46	6.67e-32
CYC1											0.3	9.66e-32	0.21	5.21e-07
HSP90B1											0.32	1.16e-31	0.59	2.79e-39
MRPS23											0.31	1.35e-31	0.24	2.48e-10
CCNB1											0.39	1.47e-31	0.56	7.58e-40
VDAC1											0.31	1.92e-31	0.25	2.11e-11
DPM1											0.3	4.31e-31	0.24	2.21e-12
EMC7											0.23	5.75e-31	0.15	1.38e-06
CCT7											0.32	1.01e-30	0.42	3.30e-24
GHITM											0.31	1.40e-30	0.32	1.54e-16
GPN3											0.22	1.41e-30	0.29	1.43e-19
XRCC5											0.3	1.51e-30	0.67	5.00e-52
UBE2N											0.28	1.72e-30	0.17	1.56e-05
EBP											0.33	1.77e-30	0.36	1.84e-17
MORF4L1											0.24	2.19e-30	0.63	1.12e-54	0.17	1.00e+00
CAPZB											0.28	2.37e-30	0.4	3.54e-27
BSG											0.28	2.47e-30	0.3	1.66e-17
PSMD14											0.32	4.75e-30	0.22	5.36e-08
ARL1											0.24	7.40e-30	0.23	1.10e-14
PTTG1											0.34	1.02e-29	0.18	1.47e-02
AKR1B1											0.29	1.55e-29	0.4	4.39e-23
PHGDH											0.3	1.80e-29	0.33	1.25e-27	0.12	1.00e+00
EMC4											0.28	2.42e-29
TRAPPC4											0.31	3.68e-29	0.19	1.08e-07
POU5F1											0.23	4.81e-29	0.25	1.58e-16
TUBB2B											0.35	5.52e-29	0.37	4.68e-22	0.27	1.00e+00
MTX1											0.23	5.80e-29	0.18	5.73e-12
NDUFV2											0.27	9.83e-29	0.21	2.76e-08
CCT4											0.32	1.28e-28	0.29	4.77e-10
FAM162A											0.3	2.04e-28	0.32	2.66e-17
CSNK2B											0.24	2.07e-28			0.18	1.00e+00
MAGOH											0.26	2.36e-28	0.1	6.84e-01
SEPT7											0.27	2.43e-28	0.41	8.59e-26
TUBB6											0.31	2.46e-28	0.27	1.06e-09
PA2G4											0.31	2.63e-28	0.27	1.27e-09
PAK1IP1											0.31	2.70e-28	0.17	8.69e-06
H3F3A											0.22	4.47e-28	0.42	9.85e-42	0.38	2.34e-08
ADRM1											0.29	5.50e-28	0.49	1.22e-34
ADH5											0.32	8.55e-28	0.34	5.70e-17
ECHS1											0.29	1.47e-27	0.2	1.80e-10
MMADHC											0.3	1.85e-27	0.33	1.77e-20
MRPS15											0.25	2.75e-27	0.13	2.36e-01
TPM1											0.38	2.97e-27	0.33	5.65e-12	0.31	1.00e+00
HLA-C											0.25	3.42e-27	0.28	8.14e-21
DNAJC8											0.27	3.51e-27	0.47	7.37e-34
HLA-A											0.31	3.62e-27	0.46	1.82e-31
MYL9											0.36	5.19e-27	0.29	7.60e-11	0.34	1.00e+00
PSMC5											0.29	5.50e-27	0.6	5.49e-44
TXNDC9											0.23	8.23e-27	0.19	5.84e-09
EIF4A3											0.25	8.79e-27	0.44	3.86e-36
ERP29											0.27	9.60e-27	0.16	2.76e-04
NACA											0.15	1.02e-26			0.13	1.00e+00
CTSC											0.29	1.09e-26
MANF											0.27	1.55e-26	0.47	3.05e-33
PPA1											0.26	2.05e-26	0.21	2.88e-08
SNRNP40											0.25	2.25e-26	0.23	1.33e-13
PSMD7											0.3	3.39e-26	0.39	1.79e-25
PDCL3											0.25	6.05e-26	0.28	2.30e-18
MRPL19											0.25	6.22e-26	0.25	1.59e-14
APRT											0.24	7.60e-26	0.11	1.00e+00
RNF181											0.24	8.72e-26	0.2	1.97e-09
ADSL											0.25	1.25e-25	0.22	2.99e-07
TUBB4B											0.28	1.32e-25	0.42	8.20e-29
C12orf45											0.24	1.88e-25	0.21	1.68e-07
MRPL37											0.28	2.03e-25
WDR61											0.26	3.36e-25
COPZ1											0.25	3.39e-25	0.18	7.64e-05
PDHA1											0.24	3.51e-25	0.25	5.94e-16
EIF2S1											0.24	5.58e-25	0.28	1.67e-15
UCHL3											0.24	6.10e-25	0.23	5.26e-10
EIF3G											0.26	1.13e-24	0.14	9.11e-03
SLC25A4											0.26	1.23e-24	0.16	6.07e-04
RNASEH2A											0.23	1.24e-24
MRPL3											0.26	1.35e-24	0.18	2.08e-05
TAGLN											0.39	2.37e-24
SDHC											0.26	3.00e-24	0.17	1.22e-04
VBP1											0.27	3.48e-24	0.24	1.28e-09
UBA52											0.15	3.70e-24
PSMD6											0.25	3.79e-24	0.4	2.30e-26
ZC3H15											0.25	4.49e-24	0.26	1.03e-12
GADD45GIP1											0.22	4.84e-24	0.17	7.81e-07
CLNS1A											0.26	7.66e-24	0.25	5.68e-12
HN1											0.27	8.85e-24	0.33	3.56e-19
CHCHD3											0.24	1.56e-23	0.12	4.36e-01
ARL3											0.25	1.57e-23	0.23	7.60e-09	0.33	3.14e-05
THYN1											0.26	1.59e-23	0.17	1.40e-03
ZFAND6											0.27	2.25e-23	0.17	1.12e-03
TSFM											0.18	2.68e-23	0.16	1.27e-11
TIMMDC1											0.23	4.15e-23	0.14	2.91e-02
MALSU1											0.25	4.38e-23	0.11	5.00e-01
PSMD13											0.21	4.50e-23	0.16	1.13e-08
PSME1											0.2	5.44e-23	0.17	1.35e-11
WBSCR22											0.24	5.96e-23	0.2	3.99e-08
PPIH											0.21	8.97e-23
AIMP1											0.22	1.29e-22	0.19	4.32e-07
PDIA3											0.29	1.40e-22	0.29	2.99e-16
CLDN7											0.26	1.57e-22	0.11	1.00e+00
FRG1											0.14	1.63e-22	0.14	8.03e-11
NDUFA9											0.22	1.67e-22	0.11	4.51e-02
TUBB											0.21	2.15e-22	0.29	4.44e-27	0.19	1.00e+00
FDFT1											0.27	2.36e-22	0.49	3.95e-37
MESDC2											0.24	2.46e-22	0.22	5.79e-08
HNRNPA3											0.23	3.63e-22	0.28	5.25e-18
ATP1B3											0.24	3.67e-22	0.27	2.90e-12
SSR4											0.23	3.84e-22			0.19	1.00e+00
TBCB											0.24	5.12e-22	0.22	1.05e-07	0.22	1.00e+00
MRPL21											0.24	6.11e-22	0.17	4.03e-04
TMEM126A											0.24	6.11e-22	0.24	3.47e-11
SERBP1											0.2	6.89e-22	0.35	5.03e-33
RBP1											0.27	7.63e-22	0.17	4.10e-03	0.46	4.25e-04
EXOSC5											0.2	9.54e-22
AHSA1											0.23	9.99e-22	0.23	2.00e-09
TMEM50A											0.23	1.20e-21
PSMC3											0.23	1.37e-21	0.52	6.37e-46
PDHB											0.27	1.58e-21	0.67	6.41e-49
UROD											0.2	1.73e-21
CALD1											0.36	1.76e-21			0.3	9.12e-02
C4orf27											0.18	2.37e-21	0.2	7.80e-15
PSMC2											0.21	2.76e-21	0.48	3.70e-47
EIF4E											0.24	3.13e-21	0.37	1.01e-24
PFDN4											0.23	4.71e-21	0.2	3.53e-06
EID1											0.25	5.34e-21	0.18	6.65e-04
MORF4L2											0.24	5.65e-21	0.38	3.79e-23
NANS											0.18	5.68e-21	0.19	2.91e-13
TUFM											0.26	6.06e-21	0.27	1.59e-12
NDUFB5											0.23	6.48e-21
NUP37											0.2	6.63e-21	0.12	7.90e-04
EIF3M											0.26	7.07e-21	0.31	4.18e-18
EXOSC3											0.24	7.12e-21	0.14	4.21e-03
DDX39A											0.21	7.90e-21	0.54	3.82e-47
RARRES2											0.26	8.56e-21	0.25	5.26e-10
GLO1											0.23	1.08e-20	0.17	5.54e-05
SPC25											0.15	1.08e-20	0.2	5.16e-16
NDUFS7											0.23	1.33e-20
PSMB4											0.25	2.19e-20	0.11	1.00e+00
PDCD10											0.24	2.34e-20	0.29	1.98e-17
MTCH2											0.23	2.63e-20	0.17	4.98e-03
C14orf119											0.22	2.67e-20	0.14	4.76e-02
IDH3B											0.19	3.89e-20	0.14	7.85e-06
WDR18											0.23	6.78e-20	0.17	5.64e-06
SLC3A2											0.21	8.12e-20	0.15	1.09e-01
EIF4A1											0.25	8.30e-20	0.29	2.61e-15
DCPS											0.13	1.01e-19	0.1	1.02e-05
RABAC1											0.22	1.09e-19	0.12	9.67e-01
PSMD11											0.24	1.38e-19	0.33	1.87e-18
AIMP2											0.21	1.50e-19	0.12	1.64e-03
ARF4											0.24	1.72e-19	0.25	6.48e-11
C21orf59											0.22	1.95e-19	0.21	1.04e-06
HAUS1											0.22	2.14e-19	0.31	5.56e-18
MAGOHB											0.24	2.23e-19	0.29	7.53e-15
UQCRFS1											0.2	2.75e-19
TKT											0.25	2.84e-19	0.15	2.40e-03	0.23	1.00e+00
ASF1A											0.22	2.96e-19	0.18	3.95e-06
TMBIM6											0.22	2.98e-19	0.25	1.85e-12
CLIC1											0.23	4.25e-19	0.22	2.60e-08
DDRGK1											0.2	4.33e-19	0.21	7.30e-14
HACD3											0.26	5.10e-19	0.28	6.85e-15
CNN3											0.23	6.45e-19	0.13	1.24e-01	0.17	1.00e+00
TM7SF2											0.22	7.20e-19	0.16	4.30e-04
OCIAD1											0.22	9.17e-19
ZNHIT3											0.21	9.28e-19	0.14	1.99e-03
CHMP5											0.22	9.92e-19	0.32	6.23e-18
BRIX1											0.21	1.05e-18	0.63	1.80e-50
C14orf1											0.27	1.11e-18	0.16	6.12e-02	0.23	1.00e+00
SDHB											0.23	1.41e-18	0.18	6.32e-08
C11orf73											0.22	1.43e-18	0.21	1.17e-06
COPS8											0.21	1.70e-18	0.2	3.00e-10
PSMC1											0.22	1.91e-18	0.55	4.73e-49
GTF2F2											0.2	2.28e-18	0.27	1.49e-14
ACP1											0.21	2.67e-18	0.12	1.74e-01
ACOT7											0.2	3.46e-18	0.17	3.05e-07
BDH2											0.17	7.16e-18
POLR2H											0.24	7.35e-18
RUVBL1											0.22	7.91e-18	0.4	1.52e-24
PSMC6											0.23	9.60e-18	0.41	1.06e-27
EXOSC4											0.19	1.04e-17	0.12	1.16e-02
RSL1D1											0.22	1.39e-17	0.59	2.18e-44
NOSIP											0.23	1.99e-17	0.36	1.57e-26
ECI2											0.2	2.02e-17	0.23	4.23e-10	0.32	1.00e+00
HMGB3											0.21	2.77e-17	0.3	3.82e-17
CPVL											0.11	3.77e-17
NUCB2											0.11	3.98e-17
CCT3											0.23	4.33e-17	0.64	5.05e-53
DRG1											0.16	4.99e-17	0.23	4.33e-15
PRPSAP2											0.19	5.62e-17
SSSCA1											0.2	7.04e-17	0.19	2.75e-06
MRPS9											0.21	7.09e-17	0.22	5.41e-11
TXNDC12											0.21	7.71e-17	0.14	5.51e-03
DNAJC7											0.2	7.90e-17	0.21	7.92e-05
RAB11A											0.2	1.14e-16	0.17	3.72e-05
FAM103A1											0.18	1.50e-16
ESD											0.24	1.55e-16	0.16	4.60e-04	0.23	1.00e+00
NDUFA5											0.21	1.62e-16	0.22	8.54e-09
ADI1											0.22	1.93e-16	0.14	1.20e-01
ETFB											0.16	2.06e-16	0.25	9.17e-25
EXOSC7											0.2	2.21e-16	0.2	2.26e-09
COMMD4											0.23	2.28e-16
DPCD											0.16	2.30e-16	0.26	2.30e-19
FABP3											0.13	2.31e-16
SCAND1											0.21	2.34e-16
GCSH											0.17	2.44e-16
MRPL15											0.21	2.46e-16	0.29	5.12e-18
NUDT1											0.21	2.67e-16	0.11	2.13e-01
FAM50A											0.18	2.86e-16	0.3	4.65e-25
SELK											0.2	2.95e-16	0.2	1.77e-08
REEP5											0.2	3.26e-16	0.11	5.25e-01
TMEM70											0.15	3.83e-16
KRT8											0.26	3.89e-16	0.22	3.72e-07
NDUFS8											0.19	4.83e-16
VSNL1											0.19	4.93e-16	0.13	2.62e-02
CNBP											0.18	5.82e-16	0.12	7.40e-01
PRDX3											0.2	6.59e-16	0.17	4.98e-05
HNRNPDL											0.19	6.78e-16	0.65	6.05e-56
SUCLG1											0.18	7.32e-16	0.13	3.96e-04
GCA											0.11	8.15e-16
GRPEL1											0.17	8.20e-16	0.22	1.38e-11
MRPL2											0.12	8.67e-16
THOC7											0.2	8.69e-16	0.17	4.71e-04	0.24	1.00e+00
CTSL											0.11	9.14e-16	0.11	7.51e-08
TUBB2A											0.2	9.36e-16
MRPL27											0.2	9.76e-16	0.1	6.86e-01
PPID											0.21	1.15e-15	0.19	3.23e-09
RAB2A											0.2	1.20e-15
DCTN3											0.14	1.34e-15			0.19	1.00e+00
BLVRB											0.1	1.45e-15
GRHPR											0.16	1.88e-15
ATIC											0.22	1.95e-15	0.28	9.75e-19
FH											0.12	2.01e-15	0.2	2.53e-20
SMC2											0.18	2.05e-15	0.44	2.69e-30
MRPL50											0.2	2.43e-15	0.3	2.77e-17
ATP6AP2											0.17	2.62e-15	0.12	2.21e-05
CDO1											0.11	2.69e-15
ORMDL2											0.12	2.87e-15
HNRNPK											0.19	3.04e-15	0.14	1.23e-03
NDUFS4											0.2	3.04e-15	0.1	9.51e-01	0.28	2.42e-01
RPP40											0.11	3.57e-15
ARG2											0.15	4.34e-15	0.17	1.09e-09	0.16	1.00e+00
SMC3											0.23	4.37e-15	0.36	2.41e-21
OCIAD2											0.22	4.43e-15	0.12	1.26e-01
HNRNPF											0.19	4.50e-15
VAPA											0.2	5.01e-15	0.11	1.00e+00
CENPW											0.2	5.23e-15			0.34	3.53e-03
HIGD1A											0.19	6.41e-15	0.15	6.09e-03
ITPA											0.19	7.07e-15	0.22	8.24e-12
CWC27											0.21	7.19e-15	0.12	7.16e-02
DNAJC2											0.19	1.15e-14	0.12	6.65e-02
GGH											0.14	1.19e-14	0.11	4.25e-05	0.18	1.00e+00
TUBA1C											0.23	1.44e-14	0.29	1.25e-13
MRPL48											0.15	1.51e-14	0.14	1.73e-06
PSMG2											0.19	1.67e-14	0.17	1.27e-03
PKM											0.25	1.88e-14	0.28	1.09e-13
EBPL											0.19	2.16e-14	0.15	2.12e-02
UBXN1											0.18	2.21e-14	0.13	1.17e-01	0.27	3.23e-02
NUDT16L1											0.14	2.58e-14	0.21	3.53e-12
MRPL28											0.18	3.02e-14	0.31	8.81e-23
ARPC5											0.19	3.02e-14	0.16	7.56e-04	0.27	7.53e-01
SPAG7											0.18	3.17e-14	0.22	6.07e-10
NIFK											0.22	3.40e-14	0.3	1.35e-16
NAE1											0.22	3.40e-14	0.37	2.32e-21
NDUFA11											0.2	3.94e-14
CWC15											0.18	4.23e-14	0.19	2.92e-06
KPNA2											0.32	4.87e-14	0.67	4.28e-43
HMOX2											0.13	5.67e-14	0.13	1.22e-04
ALYREF											0.17	6.19e-14	0.12	3.12e-02
PAFAH1B3											0.19	7.30e-14	0.1	1.00e+00	0.27	2.65e-01
TAGLN2											0.16	7.92e-14
ZWINT											0.18	8.43e-14	0.28	4.18e-12
VPS28											0.19	9.19e-14	0.16	2.33e-06
ST13											0.18	1.05e-13	0.38	1.57e-27	0.23	1.00e+00
SEC11C											0.19	1.07e-13	0.18	4.93e-04
RAB1A											0.18	1.27e-13
CRABP2											0.24	1.38e-13			0.3	8.61e-01
CCNDBP1											0.14	1.44e-13
ANXA7											0.14	1.46e-13	0.11	1.16e-03
CETN2											0.18	1.57e-13	0.17	3.44e-06
TTC1											0.16	1.58e-13	0.25	8.38e-20
BEX1											0.21	1.66e-13			0.33	7.61e-03
RAE1											0.11	1.74e-13
NDFIP1											0.16	1.80e-13	0.12	2.32e-03	0.16	1.00e+00
DNTTIP1											0.16	1.83e-13	0.24	9.16e-17
PWP1											0.19	1.83e-13	0.27	2.23e-15
C1D											0.18	1.94e-13	0.17	1.39e-05
LRPAP1											0.15	1.95e-13	0.3	2.54e-22
TSTA3											0.18	1.98e-13	0.1	6.82e-01
MIS18A											0.2	2.13e-13
CCDC58											0.17	2.28e-13	0.25	1.23e-10
APEX1											0.2	2.60e-13	0.23	9.07e-10
DHRS7											0.14	3.07e-13	0.12	4.63e-06
TRMT10C											0.19	3.09e-13	0.4	5.38e-26
COMMD1											0.14	4.00e-13
SSR2											0.19	4.18e-13
BCAP31											0.18	4.24e-13	0.16	7.61e-04
YIF1A											0.2	4.43e-13	0.17	4.21e-04
ARL2											0.17	4.80e-13	0.33	1.51e-17	0.14	1.00e+00
MRPL9											0.2	4.95e-13	0.24	2.01e-11
SLC25A3											0.13	5.05e-13	0.2	1.54e-13	0.24	1.48e-01
NAA10											0.19	5.96e-13
NDUFA13											0.18	6.46e-13	0.23	3.35e-10
UBE2V2											0.2	6.63e-13	0.33	4.68e-20	0.21	1.00e+00
DCAF13											0.18	6.71e-13	0.46	2.55e-34
SRSF5											0.19	6.76e-13
RBM3											0.18	9.99e-13	0.25	8.97e-12
OSTC											0.17	1.11e-12	0.12	9.55e-02
COMMD10											0.14	1.29e-12	0.28	3.53e-24
NSDHL											0.13	1.44e-12	0.18	7.02e-18
NFU1											0.17	1.58e-12	0.16	3.38e-05	0.12	1.00e+00
CBR1											0.15	1.59e-12
POP4											0.12	1.63e-12	0.19	1.62e-15
UBC											0.24	1.64e-12	0.58	1.49e-42
EIF3J											0.17	1.69e-12	0.2	5.55e-06
ATP6V1D											0.15	1.92e-12	0.12	3.93e-02
CDC20											0.2	1.94e-12	0.19	9.92e-08
CLDN10											0.11	1.95e-12
TRAPPC6A											0.15	2.24e-12
TM2D2											0.16	2.36e-12
SMARCB1											0.18	2.41e-12	0.19	1.30e-06
ADK											0.11	3.07e-12
SDCBP											0.19	3.12e-12	0.29	1.24e-17
PYCARD											0.12	3.22e-12
MRPS35											0.18	3.81e-12	0.15	4.69e-03
PDLIM1											0.21	3.82e-12	0.14	8.65e-02
UBE2I											0.16	4.79e-12	0.14	2.87e-03
CDK4											0.2	5.12e-12	0.14	2.75e-02
NDUFV1											0.17	5.75e-12	0.19	8.24e-11
TMX1											0.2	5.94e-12	0.12	6.58e-01
YEATS4											0.18	6.58e-12	0.18	5.43e-07
TAX1BP1											0.16	6.95e-12	0.31	2.01e-15
PFDN5											0.15	7.16e-12			0.22	1.00e+00
ATP6V1E1											0.14	8.63e-12
SERPINH1											0.19	8.72e-12	0.25	3.18e-11
FUNDC1											0.13	8.94e-12
RNF5											0.18	9.31e-12	0.22	2.12e-07	0.23	1.00e+00
TCEAL4											0.18	9.82e-12
PPA2											0.16	9.91e-12
GINS2											0.18	1.01e-11
MRPS31											0.11	1.13e-11	0.16	8.85e-14
CCT8											0.18	1.20e-11	0.24	1.84e-09
PDCD6											0.17	1.20e-11	0.12	1.00e+00
RPN2											0.18	1.27e-11	0.25	2.64e-10
PRDX5											0.16	1.35e-11	0.12	2.00e-01
TYMS											0.18	1.67e-11
FBLN1											0.18	1.69e-11	0.24	3.35e-09
TMED9											0.19	1.92e-11	0.35	1.72e-21
PRPF31											0.16	2.07e-11	0.45	3.22e-37
HDAC2											0.18	2.20e-11
NPC2											0.18	2.43e-11			0.25	1.00e+00
TCEAL8											0.18	2.67e-11	0.27	4.81e-11
LAPTM4B											0.18	2.87e-11	0.12	3.68e-01
DTD1											0.16	2.91e-11	0.14	1.41e-02
WBP5											0.16	3.12e-11	0.11	1.00e+00	0.24	1.00e+00
TMEM59											0.17	3.26e-11	0.21	1.19e-07
HAT1											0.18	3.42e-11	0.25	2.46e-15
PPP1R7											0.15	3.46e-11	0.26	9.97e-18
TMEM126B											0.18	3.74e-11	0.14	5.95e-02
CD320											0.16	4.42e-11
MRPS7											0.18	4.44e-11	0.17	2.18e-05
PNO1											0.15	4.48e-11	0.16	1.49e-05
MITD1											0.15	4.70e-11	0.19	5.50e-12
COPS4											0.13	4.70e-11	0.18	1.50e-12
AUP1											0.17	4.87e-11
BTF3L4											0.17	5.03e-11	0.14	2.10e-02
DNAJB6											0.17	5.06e-11	0.29	3.34e-15
RPP30											0.18	5.44e-11	0.15	1.28e-03
ECHDC1											0.16	5.85e-11	0.16	1.59e-06
MRPL17											0.18	6.49e-11
NIT2											0.13	6.98e-11
TRIP6											0.16	7.19e-11	0.12	3.18e-02
SSR3											0.17	7.74e-11	0.17	2.50e-05
HADH											0.14	7.76e-11	0.11	2.36e-03
WDR77											0.16	8.29e-11	0.18	4.58e-06
POLR2C											0.14	8.53e-11	0.19	9.84e-09
TMCO1											0.16	8.76e-11	0.16	1.34e-05
AP1M2											0.15	9.11e-11	0.16	2.32e-08
ETFA											0.14	9.12e-11	0.12	3.94e-03
PMF1											0.2	9.97e-11	0.19	2.12e-06
C9orf135											0.17	1.03e-10
ERP44											0.11	1.09e-10
ALG5											0.14	1.37e-10	0.12	1.80e-06
EMC3											0.11	1.45e-10	0.2	3.00e-15
SMS											0.16	1.73e-10	0.19	5.76e-07	1.13	6.84e-25
DYNLRB1											0.17	1.93e-10	0.22	1.96e-09	0.15	1.00e+00
RHOA											0.15	1.95e-10
TAF9											0.16	2.49e-10
PFDN6											0.16	2.58e-10	0.17	1.16e-05
MRPL46											0.13	3.74e-10	0.21	1.47e-18
IMP3											0.18	3.92e-10	0.1	4.23e-01
CCDC25											0.15	4.06e-10	0.16	4.58e-03	0.18	1.00e+00
NTHL1											0.16	4.13e-10	0.17	3.23e-04
TMX2											0.16	4.34e-10	0.17	2.69e-05
COPS3											0.17	5.12e-10	0.15	3.07e-03
SYPL1											0.14	5.60e-10
MED31											0.14	5.77e-10
AK2											0.17	5.94e-10	0.2	3.45e-11
STRAP											0.14	6.14e-10
SUGT1											0.17	7.52e-10	0.39	1.68e-27
PIR											0.1	7.57e-10
MRPS18B											0.14	8.17e-10	0.15	1.62e-04
APOO											0.13	8.49e-10	0.11	5.18e-03
HIBCH											0.11	8.90e-10	0.17	2.17e-11
CRABP1											0.12	9.65e-10
TOMM22											0.16	9.76e-10
MRPL1											0.15	1.01e-09	0.18	9.55e-07
RPA2											0.15	1.01e-09	0.15	1.28e-05
CAPZA2											0.17	1.08e-09	0.39	7.06e-29
RBM42											0.14	1.09e-09	0.16	4.15e-11
DDOST											0.15	1.20e-09	0.16	2.06e-06
AK6											0.17	1.25e-09	0.17	2.70e-04
IGFBP2											0.17	1.37e-09
NMI											0.11	1.54e-09	0.14	9.02e-11
HSPA9											0.16	1.80e-09	0.27	7.96e-10
MRPL42											0.17	1.81e-09	0.3	1.68e-18
PPIE											0.1	1.87e-09
TK1											0.13	2.53e-09
NDN											0.1	2.54e-09	0.1	1.92e-05
DERL2											0.16	2.95e-09	0.12	9.66e-01
MOB4											0.16	3.20e-09	0.12	1.53e-01
DNAJB11											0.16	3.68e-09	0.28	2.35e-17
C12orf57											0.14	3.72e-09			0.44	2.34e-07
ACTG1											0.14	3.81e-09	0.35	1.37e-27	0.3	3.06e-03
CYB5B											0.17	3.90e-09	0.18	4.26e-04
TUBG1											0.14	5.54e-09	0.13	1.05e-03
PINX1											0.11	5.59e-09	0.17	1.74e-10
DDX24											0.17	6.43e-09	0.12	3.81e-02
MRPS14											0.15	6.69e-09
MRPL24											0.1	6.90e-09
CHMP2A											0.18	7.07e-09
HMGB2											0.18	7.08e-09	0.16	3.70e-02	0.56	6.54e-09
PTGR1											0.11	7.22e-09
EMG1											0.16	7.28e-09	0.26	1.26e-12
CIB1											0.12	7.29e-09
TMEM177											0.11	7.37e-09
CKS1B											0.16	7.52e-09	0.34	1.67e-21
FUCA2											0.1	7.53e-09
SNX6											0.15	8.37e-09	0.23	2.92e-11
APIP											0.14	9.07e-09
EXOSC1											0.15	9.58e-09
RRP9											0.1	1.01e-08	0.12	8.06e-07
KDELR1											0.15	1.10e-08	0.26	1.30e-12
CIAPIN1											0.13	1.12e-08	0.24	2.36e-16
RSU1											0.12	1.23e-08
XRCC6											0.19	1.25e-08	0.75	5.09e-55
PLPP2											0.18	1.26e-08	0.1	1.00e+00
AURKB											0.15	1.29e-08	0.33	1.09e-21
FARSA											0.12	1.45e-08	0.15	3.07e-09
WDR83OS											0.16	1.61e-08
SEC13											0.13	1.70e-08	0.14	1.52e-05
CCBL2											0.1	1.75e-08
PSIP1											0.15	1.98e-08	0.27	2.87e-12
BUB3											0.17	2.07e-08	0.42	5.51e-30
MPDU1											0.13	2.52e-08
PLGRKT											0.12	3.30e-08	0.1	1.96e-02
UQCRC2											0.15	3.32e-08	0.32	8.44e-21
NEU1											0.12	3.52e-08
PRPF40A											0.16	3.62e-08	0.32	1.19e-19
IK											0.11	4.22e-08	0.18	1.69e-10
ILKAP											0.1	4.32e-08
ILK											0.12	4.40e-08	0.11	9.53e-03
HTATIP2											0.14	4.44e-08
RUVBL2											0.14	4.51e-08	0.28	9.52e-19
GTF3C6											0.13	4.66e-08	0.23	5.52e-14	0.26	9.85e-02
CFAP20											0.15	4.69e-08	0.13	2.57e-03
FAM207A											0.14	4.90e-08	0.14	5.88e-03
MRPL11											0.13	5.12e-08
GNAS											0.12	5.18e-08	0.24	2.39e-15	0.45	1.12e-10
APOC1											0.16	5.30e-08
HEBP1											0.11	5.43e-08
KDELR2											0.14	6.01e-08	0.21	3.45e-07
PSAT1											0.18	6.11e-08	0.23	7.12e-08
RPF1											0.11	6.26e-08	0.18	1.26e-14
RPL26L1											0.14	6.43e-08
NUSAP1											0.14	7.21e-08	0.29	9.38e-16
TRA2B											0.14	7.37e-08	0.17	3.30e-04
POLR2E											0.14	7.46e-08	0.36	1.34e-24
VPS26A											0.14	7.74e-08	0.22	8.19e-12
XRN2											0.15	7.75e-08	0.29	1.84e-17	0.28	4.83e-01
ARL6IP5											0.12	8.03e-08	0.16	2.13e-08
PEPD											0.11	9.66e-08	0.27	1.84e-24
TATDN1											0.15	9.92e-08	0.11	1.74e-01
RTCB											0.13	1.05e-07	0.47	1.58e-40
UBXN4											0.16	1.12e-07	0.31	4.03e-17
RAB7A											0.15	1.15e-07	0.11	1.37e-01
SAMM50											0.13	1.24e-07	0.17	4.65e-13
MFAP1											0.12	1.25e-07	0.19	1.48e-09
C1orf123											0.11	1.38e-07	0.16	5.62e-05
MGMT											0.11	1.41e-07			0.15	1.00e+00
ACTL6A											0.14	1.44e-07	0.31	5.53e-23
MRPS18A											0.1	1.83e-07	0.2	7.45e-15
RPF2											0.13	2.10e-07	0.38	3.27e-29
TMEM205											0.13	2.12e-07
ATXN10											0.15	2.33e-07	0.19	8.07e-08
ICT1											0.12	2.37e-07
TFAM											0.14	2.55e-07
EIF2B1											0.12	2.78e-07	0.13	9.98e-05
TSG101											0.11	2.85e-07	0.21	1.80e-12
PUF60											0.12	2.90e-07	0.29	4.37e-21
BEX4											0.15	2.94e-07	0.19	1.56e-07
MED10											0.12	3.12e-07	0.22	9.44e-14
SDAD1											0.13	3.33e-07	0.27	7.71e-16
ECI1											0.15	3.37e-07	0.12	3.75e-02
MPHOSPH6											0.13	3.38e-07	0.16	3.51e-04
FBXO2											0.15	3.47e-07	0.12	2.88e-02
DNAJA2											0.15	3.90e-07	0.22	4.90e-11
VRK1											0.12	4.24e-07	0.43	8.59e-40
TRAPPC1											0.13	4.34e-07			0.32	1.00e+00
ZNF326											0.16	4.53e-07
HINT2											0.12	4.85e-07			0.18	1.00e+00
ATP5A1											0.15	5.04e-07	0.2	1.02e-07
KRTCAP2											0.1	5.39e-07
RER1											0.14	5.65e-07	0.15	1.97e-02
RFC2											0.12	6.50e-07
MLEC											0.14	6.60e-07	0.33	3.11e-19
RALA											0.14	7.21e-07	0.13	1.92e-01
GLOD4											0.11	7.29e-07	0.2	4.61e-11
ACADM											0.13	8.60e-07	0.1	7.95e-01
NHP2											0.12	9.15e-07
PCID2											0.11	9.65e-07	0.14	1.78e-05
RFC4											0.13	1.11e-06
UBE2A											0.13	1.13e-06	0.2	8.62e-11
PRIM1											0.12	1.17e-06	0.15	8.49e-08
SIX6											0.15	1.18e-06	0.11	1.00e+00	0.28	1.00e+00
RTN3											0.15	1.29e-06	0.12	1.00e+00	0.25	1.76e-01
SNX17											0.1	1.76e-06	0.1	2.23e-03
UQCRC1											0.14	2.22e-06
CFAP36											0.12	2.25e-06	0.14	4.02e-03
QPRT											0.14	2.30e-06
SHMT2											0.13	2.53e-06
RFXANK											0.11	2.62e-06
L1TD1											0.15	2.67e-06	0.52	1.17e-33
PDLIM7											0.12	2.93e-06			0.33	5.51e-01
CENPM											0.13	2.96e-06
SBDS											0.11	3.10e-06
COA3											0.13	3.15e-06	0.13	2.57e-02
CD59											0.12	3.24e-06	0.13	8.12e-04
SUCLA2											0.14	3.30e-06	0.21	2.13e-09
BCCIP											0.14	3.53e-06	0.25	3.51e-14
RPAIN											0.14	3.56e-06	0.13	4.17e-01
RTCA											0.12	4.08e-06
MED30											0.1	4.12e-06
LARS											0.14	4.13e-06	0.33	1.54e-20
MNAT1											0.12	5.34e-06	0.15	2.66e-03
NSFL1C											0.1	5.74e-06	0.28	3.48e-21
HRSP12											0.11	6.04e-06	0.27	3.82e-15
CALB1											0.1	6.04e-06
FKBP4											0.15	6.31e-06	0.41	3.28e-28
CDC37											0.15	6.34e-06	0.22	1.76e-10
DIMT1											0.11	6.53e-06
KARS											0.13	7.58e-06	0.38	5.34e-23
HMGN5											0.14	8.00e-06
BABAM1											0.14	8.62e-06
DNAJC9											0.12	8.69e-06	0.15	1.94e-03	0.27	1.06e-01
WDR74											0.11	9.78e-06	0.1	2.62e-01
MRPL52											0.12	1.00e-05
YIPF3											0.11	1.07e-05
RDX											0.12	1.11e-05			0.51	4.31e-08
OIP5											0.12	1.13e-05
LCMT1											0.13	1.14e-05
FEN1											0.11	1.18e-05
FIS1											0.13	1.29e-05
UPF3B											0.12	1.33e-05	0.29	4.60e-19
HESX1											0.1	1.35e-05	0.14	1.68e-06	0.28	1.00e+00
PARP1											0.12	1.36e-05	0.29	3.21e-19
MTX2											0.13	1.43e-05
FRZB											0.14	1.67e-05			0.68	1.03e-13
ROMO1											0.13	1.69e-05
RTFDC1											0.1	1.80e-05	0.17	8.03e-08
NOP58											0.14	1.86e-05	0.38	3.10e-26
MDK											0.1	1.93e-05			0.37	1.11e-10
GPX8											0.12	1.97e-05	0.1	5.06e-02
GAR1											0.1	2.17e-05	0.16	6.11e-05
YWHAB											0.11	2.19e-05	0.28	2.52e-18
PQBP1											0.1	2.29e-05	0.13	2.58e-04	0.22	1.00e+00
CASP3											0.15	2.31e-05	0.27	1.36e-13
TMEM208											0.12	2.39e-05
LECT1											0.14	2.48e-05	0.24	3.30e-09
MRPL54											0.12	2.68e-05
ASNA1											0.1	2.79e-05	0.34	2.90e-21
RBMX2											0.1	2.80e-05	0.13	5.62e-05
S100A13											0.13	2.82e-05			0.2	1.00e+00
NSA2											0.13	2.85e-05	0.12	1.00e+00	0.14	1.00e+00
ZCCHC17											0.11	3.01e-05	0.26	1.11e-12
UBE2C											0.35	3.19e-05	0.64	6.15e-34
HNRNPD											0.11	3.41e-05	0.36	1.43e-25
CHMP2B											0.13	3.42e-05
DDX18											0.13	3.55e-05	0.34	1.15e-19
TRMT6											0.11	3.73e-05	0.21	4.30e-11
HPRT1											0.11	4.14e-05	0.1	1.98e-01
EZR											0.14	4.28e-05	0.48	9.03e-30
CHCHD6											0.11	4.47e-05
TMEM18											0.11	4.72e-05
SLC39A1											0.13	4.81e-05
ZNHIT1											0.12	4.91e-05
BID											0.12	4.93e-05
PTN											0.11	5.29e-05	0.12	7.06e-02	1.41	7.44e-30
RNH1											0.11	6.03e-05
SMC4											0.11	6.26e-05	0.44	5.97e-31
EIF4A2											0.12	6.44e-05	0.39	1.18e-28
RRM2											0.16	6.66e-05	0.18	1.01e-03
OLA1											0.14	6.97e-05	0.12	4.89e-01
NDUFAF2											0.12	7.28e-05
KNSTRN											0.12	1.06e-04	0.16	2.76e-05
CHORDC1											0.15	1.15e-04	0.21	5.08e-09
SPATC1L											0.14	1.21e-04
NAA20											0.11	1.22e-04	0.28	3.06e-18
MRPS11											0.11	1.29e-04
DTYMK											0.13	1.37e-04
DCTN6											0.12	1.43e-04	0.15	2.46e-03
LEPROTL1											0.13	1.47e-04			0.28	1.00e+00
NDUFA3											0.11	1.48e-04
TIMM17B											0.12	1.49e-04	0.11	1.00e+00
NTMT1											0.12	1.57e-04
PTOV1											0.11	1.71e-04			0.18	1.00e+00
CDK1											0.15	1.76e-04	0.4	1.70e-28
RCN2											0.11	1.88e-04	0.17	1.20e-04
TIMM23											0.12	1.97e-04	0.17	3.40e-05
SYF2											0.1	2.03e-04	0.23	2.50e-10
NTPCR											0.13	2.09e-04
RABEPK											0.11	2.26e-04
CTSD											0.11	2.33e-04	0.12	3.42e-04
APLP2											0.13	2.36e-04	0.21	7.47e-08
THOC3											0.11	2.68e-04
ECSIT											0.1	2.70e-04
BEX2											0.12	3.05e-04
GEMIN6											0.1	3.44e-04	0.17	2.78e-07
PUM3											0.1	3.66e-04	0.2	8.43e-09
CMSS1											0.12	3.81e-04	0.22	1.11e-09
CHMP1B											0.12	4.16e-04
PAICS											0.12	4.30e-04	0.2	1.10e-09
SPARC											0.12	4.82e-04
TSEN34											0.1	4.99e-04	0.11	7.99e-01
UFC1											0.12	5.17e-04			0.24	1.00e+00
DHX29											0.1	5.21e-04	0.17	2.37e-04
ARL6IP1											0.16	5.29e-04	0.36	2.89e-21	0.31	1.00e+00
SFRP2											0.12	5.29e-04	0.15	1.44e-02	0.27	1.00e+00
PIH1D1											0.11	5.45e-04
LINC00493											0.12	5.49e-04
VPS25											0.12	5.62e-04	0.27	1.22e-17
SEPT2											0.12	6.06e-04	0.14	1.45e-02
ALDH7A1											0.11	6.07e-04	0.15	9.33e-06
IDI1											0.15	6.44e-04	0.16	2.92e-04
MPG											0.1	6.81e-04
SURF2											0.12	6.82e-04
HAX1											0.11	7.36e-04
RAB18											0.1	7.59e-04	0.17	4.71e-05
TMA16											0.11	7.74e-04
PHB2											0.1	7.99e-04
SNRPA											0.11	8.10e-04
BUD31											0.11	1.11e-03	0.19	2.83e-06
NSL1											0.1	1.16e-03
NGDN											0.1	1.35e-03	0.1	8.60e-03
ATG3											0.11	1.50e-03
EIF2S2											0.1	1.50e-03	0.2	6.11e-09
NDUFAF3											0.1	1.54e-03
RARS											0.1	1.76e-03	0.25	1.78e-13
POLR3G											0.13	1.97e-03	0.18	5.31e-03
CYB5A											0.11	2.14e-03
MRPL44											0.11	2.14e-03	0.11	3.10e-02
LMAN2											0.12	2.34e-03	0.14	3.68e-02
NDUFA10											0.12	2.60e-03	0.18	1.28e-08
CITED2											0.11	2.61e-03			0.26	1.36e-01
SLC35B1											0.11	2.70e-03
HSPB1											0.13	2.86e-03
CDKN1C											0.1	2.96e-03
LUC7L											0.11	3.06e-03	0.24	8.77e-13
MVD											0.12	3.37e-03
MTCH1											0.11	3.53e-03	0.19	7.22e-06	0.2	1.00e+00
LYAR											0.11	3.57e-03	0.13	1.25e-01
ACBD6											0.11	3.71e-03	0.16	1.34e-04
KRAS											0.11	3.74e-03	0.18	2.87e-05
HSPA5											0.12	3.85e-03	0.29	6.54e-14
LAMP1											0.11	3.98e-03
SC5D											0.11	4.09e-03	0.13	2.71e-01	0.26	5.19e-01
RTN4											0.12	4.27e-03
IDH1											0.12	4.31e-03	0.14	3.15e-02
CCND1											0.11	4.36e-03	0.52	8.54e-46
MRPL43											0.11	4.50e-03
ELAVL1											0.12	4.60e-03	0.14	8.64e-02
AP1S2											0.11	4.63e-03
CENPK											0.11	5.11e-03
NFYB											0.11	5.49e-03
DHX36											0.11	5.70e-03	0.16	7.69e-03
PSMD12											0.1	6.00e-03	0.4	4.53e-26
FAM136A											0.11	6.10e-03
PGLS											0.1	6.41e-03
SNRNP70											0.11	6.61e-03	0.2	2.98e-07
RSL24D1											0.11	6.69e-03	0.13	2.45e-03
COMMD9											0.1	6.97e-03
TCP1											0.11	7.08e-03	0.25	5.82e-11
SH3BGRL											0.11	7.13e-03			0.26	1.00e+00
TEX30											0.11	7.53e-03			0.15	1.00e+00
PIN1											0.11	8.28e-03	0.15	1.61e-03
UXT											0.1	9.16e-03	0.15	3.39e-04
NUDT21											0.1	9.32e-03
TAF11											0.11	1.05e-02
KLHL7											0.1	1.28e-02
H2AFJ											0.13	1.53e-02
TPR											0.1	1.61e-02	0.2	3.01e-06
VIM											0.13	1.67e-02			1.17	4.42e-19
TMED10											0.11	1.73e-02	0.11	1.00e+00
MRPS36											0.11	1.74e-02
CENPU											0.11	1.88e-02	0.13	1.97e-01
ZNRD1											0.11	2.53e-02
TMED2											0.1	2.73e-02
TMEM97											0.11	2.92e-02	0.15	8.29e-02	0.28	6.06e-01
SCP2											0.11	3.32e-02
NDUFB1											0.1	4.04e-02
TIMM17A											0.11	4.09e-02	0.14	3.40e-02
PPP2R1A											0.12	4.53e-02	0.18	3.24e-04
EWSR1											0.11	4.85e-02	0.11	1.16e-01
MRPS30											0.1	4.99e-02	0.13	3.31e-05
YIPF6											0.1	5.44e-02	0.18	4.18e-05
SLBP											0.11	6.45e-02
BZW2											0.1	7.79e-02			0.21	1.00e+00
PRR13											0.1	8.38e-02
VIMP											0.1	1.41e-01
MRPL4											0.1	1.86e-01
ATRAID											0.11	1.93e-01	0.1	1.00e+00
EIF3D											0.1	2.48e-01	0.13	3.74e-01
RP11-132A1.3											0.11	2.55e-01
BLOC1S2											0.11	3.30e-01
HNRNPM													0.75	3.74e-58
SMARCC1													0.62	5.68e-51
SNW1													0.48	7.28e-47
HNRNPA1													0.3	1.86e-40	0.37	5.79e-12
WDR46													0.4	2.55e-37
PSMD2													0.45	2.43e-34
PPIG													0.46	6.32e-34
MAGED2													0.31	6.65e-33
SF3A3													0.42	5.47e-32
HNRNPR													0.43	1.38e-30
MCM7													0.4	7.38e-27
MTA3													0.4	1.91e-26
DDX1													0.36	2.11e-25
EDF1													0.35	3.54e-25
HARS													0.23	1.59e-24
HDAC1													0.23	6.25e-24
HNRNPC													0.27	6.87e-24
UNC50													0.33	2.55e-23
CTNNBL1													0.23	5.15e-23
THOC6													0.33	2.77e-22
DNAJC17													0.14	2.22e-21
MAPRE1													0.33	2.50e-21
ZNF622													0.2	3.20e-21
KIF20B													0.34	3.32e-21
TXLNG													0.29	3.69e-21
XRCC4													0.14	7.72e-21
GNL2													0.21	3.11e-20
CENPF													0.42	4.30e-20	0.48	1.18e-02
UTP18													0.31	1.59e-19
PHAX													0.3	5.57e-19
UTP6													0.24	1.80e-18
ZC3HC1													0.17	2.22e-18
KIF5B													0.33	8.60e-18
LAP3													0.24	1.13e-17
NAA35													0.19	1.28e-17
DYNC1I2													0.25	2.56e-17
NIP7													0.28	2.65e-17
AATF													0.17	3.94e-17
DLGAP5													0.26	4.29e-17
NUP35													0.17	5.40e-17
BUB1													0.13	9.50e-17
SF3B1													0.28	1.14e-16
LEO1													0.14	1.23e-16
RCN1													0.25	1.58e-16	0.16	1.00e+00
GPATCH4													0.29	2.08e-16
POR													0.21	2.86e-16
DHX15													0.28	3.77e-16
LPCAT3													0.14	3.80e-16
SNX2													0.22	4.39e-16
TSR1													0.27	1.01e-15
PLTP													0.17	1.09e-15
PDIA4													0.28	1.11e-15
MKI67													0.3	2.51e-15
CCNH													0.17	2.80e-15
CMAS													0.26	2.99e-15
PPIL4													0.18	9.67e-15
ABCF1													0.29	2.00e-14
SAP30BP													0.21	2.33e-14
RABGGTB													0.27	2.94e-14
NUP93													0.17	3.11e-14
CPSF6													0.24	3.54e-14
UTP11L													0.23	3.68e-14
TPM3													0.32	4.20e-14
PMPCB													0.26	8.17e-14
KIF4A													0.14	9.32e-14
NELFE													0.24	1.04e-13
GRWD1													0.19	1.16e-13
OS9													0.13	1.16e-13
YTHDF2													0.26	1.39e-13
GTPBP4													0.28	2.81e-13
EIF2B4													0.15	3.39e-13
MTERF3													0.13	5.87e-13
SAE1													0.27	7.36e-13
ACAT1													0.15	1.08e-12
GNL3													0.25	1.29e-12
EXOSC9													0.17	1.47e-12
DMAP1													0.16	1.55e-12
EAPP													0.19	1.69e-12
USP14													0.27	2.73e-12
NSMCE2													0.12	3.05e-12
UTP4													0.17	3.79e-12
CCNB2													0.25	4.50e-12	0.18	1.00e+00
GOSR1													0.23	4.58e-12
SREK1													0.25	5.78e-12
PPIL1													0.23	6.76e-12
RBMX													0.24	7.56e-12
NSMCE1													0.1	7.76e-12
SON													0.25	7.96e-12	0.2	1.00e+00
SAAL1													0.2	1.04e-11
HMMR													0.26	1.06e-11
H2AFY													0.27	1.19e-11	0.7	1.31e-16
ALG8													0.18	1.20e-11
SRFBP1													0.17	1.24e-11
POC1A													0.13	1.40e-11
MRPS22													0.16	1.41e-11
SLTM													0.25	1.65e-11
PPT1													0.21	1.66e-11
UTP14A													0.13	1.73e-11
ITSN1													0.24	2.19e-11
GGNBP2													0.19	2.23e-11
CTB-50L17.10													0.17	2.24e-11
OGFOD1													0.18	2.29e-11
DDX5													0.25	2.55e-11
SCFD1													0.17	2.80e-11
MYH10													0.24	2.98e-11	0.14	1.00e+00
GOT1													0.13	3.35e-11
CCDC86													0.18	4.46e-11
METTL2A													0.18	4.56e-11
CUEDC2													0.17	4.66e-11	0.17	1.00e+00
PMPCA													0.16	4.95e-11
RAD50													0.19	5.37e-11
TFPI													0.14	6.97e-11	0.36	1.05e-06
SF3B4													0.17	7.06e-11
DESI2													0.27	8.83e-11
GDI2													0.24	1.22e-10
PLRG1													0.15	1.39e-10
BIRC5													0.23	1.45e-10
SGOL2													0.16	1.46e-10
FAM98A													0.22	1.68e-10
USP48													0.2	2.15e-10
MRTO4													0.23	2.22e-10
HOOK1													0.16	2.89e-10
TBRG4													0.16	3.60e-10
COQ5													0.16	3.65e-10
SNX4													0.11	3.65e-10
ERGIC2													0.19	3.68e-10
THOC1													0.15	4.23e-10
MPHOSPH10													0.19	4.86e-10
KPTN													0.11	5.12e-10
LYPLA2													0.24	5.25e-10
PPP1R12A													0.22	5.42e-10
USP11													0.1	6.08e-10
RIOK2													0.11	7.38e-10
CCDC43													0.2	7.67e-10
BRMS1													0.18	8.00e-10
CDK9													0.11	8.63e-10
PPWD1													0.12	9.24e-10
VPS72													0.18	1.17e-09
RBM25													0.21	1.22e-09
SRSF11													0.22	1.24e-09
TDP2													0.22	1.27e-09
PDAP1													0.22	1.36e-09
NEMF													0.23	1.52e-09
LAS1L													0.12	1.92e-09
HMCES													0.17	2.03e-09
PLK1													0.17	2.31e-09
PPP2CA													0.22	2.33e-09
CCDC12													0.2	2.37e-09
SUPT16H													0.23	2.48e-09
SRPK1													0.22	3.24e-09
GPN1													0.19	3.28e-09
DSCC1													0.19	3.73e-09
NCAPH													0.14	3.81e-09
TRAP1													0.21	3.96e-09
SYNCRIP													0.22	4.35e-09
PSPC1													0.17	4.61e-09
RAB8A													0.22	5.09e-09
SLU7													0.13	5.58e-09
GNPDA1													0.19	6.58e-09
RNF20													0.19	7.08e-09
HNRNPL													0.14	7.32e-09
RPL7L1													0.22	8.51e-09
SLC29A1													0.17	9.98e-09
PRPF38A													0.21	1.00e-08
NUBP1													0.11	1.01e-08
DBNL													0.11	1.03e-08
SAFB2													0.15	1.21e-08
CDK5RAP2													0.11	1.25e-08
NCAPG													0.1	1.33e-08
METTL13													0.14	1.39e-08
SRP72													0.22	1.41e-08
THOC2													0.19	1.55e-08
ACTR10													0.11	1.78e-08
AAMP													0.19	2.00e-08
FNTA													0.18	2.10e-08
TGS1													0.21	2.21e-08
YIPF5													0.15	2.55e-08
DCTN2													0.18	2.56e-08
DKC1													0.22	2.64e-08
PHF23													0.2	2.68e-08
WDR33													0.18	2.77e-08
PES1													0.15	2.89e-08
TMED1													0.12	3.37e-08
CCDC51													0.15	3.59e-08
SEC63													0.2	4.45e-08
NOP14													0.12	5.32e-08
CSDE1													0.19	5.38e-08
ATG4B													0.14	5.40e-08
CDC16													0.17	5.42e-08
HSD17B12													0.2	5.44e-08
HCCS													0.15	5.64e-08
ACAA2													0.19	5.73e-08
ITM2C													0.21	5.87e-08
DNTTIP2													0.15	5.89e-08
CRBN													0.14	7.73e-08
MICU2													0.14	9.29e-08
NARS													0.22	9.56e-08
CDC73													0.18	1.02e-07
WBP4													0.12	1.24e-07
KRR1													0.17	1.27e-07
AIFM1													0.12	1.29e-07
ABT1													0.19	1.32e-07
C8orf76													0.11	1.33e-07
RRBP1													0.19	1.43e-07
MPP6													0.2	1.65e-07
CLINT1													0.19	1.69e-07
MSH2													0.19	1.73e-07
MBIP													0.12	1.81e-07
MRPL49													0.16	1.88e-07
CDC40													0.17	1.89e-07
SLF1													0.12	1.90e-07	0.17	1.00e+00
CSE1L													0.19	1.94e-07
NUDT9													0.12	2.17e-07
CASP6													0.17	2.30e-07
MED4													0.19	2.82e-07
CENPE													0.14	2.85e-07
PITPNB													0.17	3.12e-07
AARS													0.12	3.51e-07
GTPBP8													0.11	3.69e-07
GNAI3													0.17	4.40e-07
NOL10													0.16	4.51e-07
STX4													0.13	4.61e-07
MPHOSPH8													0.17	4.82e-07
PTRH2													0.12	4.82e-07
SRP54													0.11	5.36e-07
DSN1													0.1	5.66e-07
AURKA													0.19	6.29e-07
DDX6													0.16	6.37e-07
DHCR7													0.18	6.59e-07
CENPH													0.17	6.87e-07
NVL													0.1	7.13e-07
DARS													0.18	7.45e-07
PCCB													0.11	8.32e-07
OLFML3													0.11	8.43e-07
PSMD1													0.19	8.47e-07
RBPJ													0.19	9.12e-07
ACTR6													0.11	9.25e-07
THUMPD3													0.17	1.04e-06
GLMN													0.12	1.06e-06
GSKIP													0.19	1.15e-06
NDUFS1													0.16	1.20e-06
C1orf131													0.13	1.32e-06
UBA3													0.12	1.57e-06
DDX27													0.15	1.61e-06
ZMAT2													0.18	1.64e-06
EPRS													0.14	1.75e-06
GOLPH3L													0.12	1.92e-06
DDX52													0.18	2.09e-06
MCM3													0.18	2.22e-06
NONO													0.19	2.28e-06
RNF146													0.15	2.31e-06
KIF22													0.15	2.41e-06
DDX41													0.1	2.47e-06
C1orf35													0.16	2.73e-06	0.18	1.00e+00
USO1													0.2	2.89e-06
SDHA													0.1	2.92e-06
EMC2													0.1	2.94e-06
C3orf38													0.12	3.31e-06
DNMT1													0.2	3.67e-06	0.21	1.00e+00
ARHGEF35													0.16	3.88e-06
LAMTOR1													0.16	4.07e-06
OTUB1													0.19	4.13e-06
SCCPDH													0.12	4.22e-06
CDC5L													0.16	4.38e-06
TARS													0.2	4.56e-06
FABP7													0.15	4.73e-06	1.33	7.63e-40
DDX21													0.19	4.82e-06
HNRNPU													0.2	4.87e-06
DLD													0.14	5.08e-06
GAP43													0.11	5.66e-06
CDKN3													0.15	5.71e-06
FERMT2													0.2	6.38e-06
PCNT													0.11	6.41e-06
AKAP12													0.22	7.43e-06
COL4A3BP													0.12	7.62e-06
RNF34													0.18	8.83e-06
UCHL5													0.15	9.81e-06
SARS													0.13	1.08e-05
ACTR3													0.18	1.20e-05
SMC6													0.16	1.22e-05
HSD17B4													0.14	1.31e-05
LBR													0.18	1.34e-05
ZFR													0.18	1.40e-05
LTV1													0.14	1.58e-05
POLE3													0.17	1.98e-05
PSME3													0.16	2.17e-05
CDK11B													0.13	2.32e-05
UGDH													0.18	2.78e-05
CARS2													0.11	2.89e-05
SUCLG2													0.13	2.91e-05
DDX56													0.11	3.00e-05
RTF1													0.18	3.41e-05
YARS													0.14	3.44e-05
BPTF													0.18	3.64e-05
ATP2B1													0.16	4.20e-05	0.17	1.00e+00
RIOK1													0.11	4.97e-05
CXADR													0.17	5.45e-05	0.23	1.00e+00
WDR12													0.13	5.47e-05
HEXIM1													0.11	5.88e-05
MED19													0.12	5.97e-05
ATAD3B													0.14	6.05e-05
C2orf47													0.12	6.87e-05
AKAP8L													0.12	7.01e-05
HJURP													0.11	7.10e-05
CIRBP													0.19	7.35e-05	0.37	1.86e-04
GEMIN2													0.12	7.73e-05
SRPRB													0.11	8.17e-05
ESF1													0.17	8.54e-05
SMARCA4													0.19	9.19e-05	0.18	1.00e+00
TRIP10													0.11	9.68e-05
NOC3L													0.11	1.01e-04
PRPS1													0.15	1.04e-04
TROVE2													0.13	1.05e-04	0.16	1.00e+00
PPAN													0.11	1.08e-04
BCAP29													0.1	1.20e-04
SWAP70													0.1	1.21e-04
BAZ1B													0.18	1.29e-04
KNOP1													0.19	1.29e-04
RSF1													0.17	1.44e-04	0.17	1.00e+00
PRMT5													0.12	1.45e-04
INO80C													0.14	1.49e-04
NOL8													0.11	1.50e-04
EIF3A													0.18	1.65e-04
SGOL1													0.17	1.67e-04
NCOR1													0.2	1.68e-04
SKIV2L2													0.12	1.70e-04
VPS37A													0.1	1.73e-04
MAEA													0.14	1.97e-04
SRRM1													0.16	2.18e-04
ME2													0.13	2.53e-04
HDGF													0.17	2.66e-04
BCLAF1													0.17	2.79e-04
WBP11													0.14	2.85e-04
MRPS10													0.16	2.95e-04
PPP2R1B													0.13	3.00e-04
VRK2													0.11	3.17e-04
PRKAR1A													0.16	3.25e-04
TPMT													0.12	3.44e-04
GPS1													0.12	3.48e-04
RACGAP1													0.11	3.51e-04
SRPK2													0.19	4.10e-04
CCAR1													0.17	4.77e-04
PEX19													0.11	4.82e-04
TOP1													0.15	5.59e-04
KIF21A													0.17	5.69e-04
USP8													0.12	6.28e-04
PLIN2													0.12	6.29e-04
EIF5B													0.15	6.41e-04
UTP15													0.1	6.56e-04
SART3													0.12	6.59e-04
CCDC47													0.15	6.63e-04
TOMM40													0.15	6.75e-04
SSR1													0.16	7.27e-04
ZNF24													0.13	7.48e-04
UMPS													0.11	7.89e-04
QTRTD1													0.11	8.37e-04
MEAF6													0.16	8.83e-04
ZMPSTE24													0.14	9.04e-04
LLPH													0.1	9.84e-04
SEC62													0.16	1.02e-03
WDR3													0.12	1.06e-03
DYNC1LI1													0.12	1.08e-03
SUDS3													0.16	1.10e-03
PYCR1													0.15	1.12e-03
BLMH													0.11	1.13e-03	0.15	1.00e+00
PITHD1													0.14	1.14e-03
NAP1L4													0.17	1.17e-03
MSH6													0.16	1.18e-03
DNAJB1													0.12	1.20e-03
LUZP1													0.17	1.25e-03
LUC7L3													0.14	1.26e-03
CIR1													0.1	1.30e-03
ABCE1													0.16	1.33e-03
NUF2													0.13	1.71e-03
RHOT2													0.11	1.87e-03
CSTF1													0.11	2.00e-03
PUM1													0.14	2.06e-03
LSR													0.15	2.21e-03
RAB10													0.17	2.25e-03
FAM3C													0.13	2.66e-03
QDPR													0.1	2.68e-03
RNF115													0.12	2.79e-03
RRS1													0.15	3.43e-03
BAZ1A													0.13	3.54e-03
NRBP1													0.14	3.55e-03
CHD4													0.16	3.62e-03
RAP1A													0.14	3.64e-03
ATAD3A													0.11	3.65e-03
CHAF1A													0.16	3.83e-03
GSK3B													0.11	3.85e-03
PSAP													0.14	4.00e-03
PBRM1													0.14	4.07e-03
SCG3													0.12	4.72e-03
NOLC1													0.16	4.92e-03
NOL11													0.13	5.06e-03
XBP1													0.12	5.16e-03
AKAP9													0.13	5.60e-03
G2E3													0.12	5.71e-03
PGRMC2													0.12	5.91e-03
USP10													0.14	6.29e-03
MRPL45													0.15	6.86e-03
INO80E													0.12	6.94e-03
CPNE3													0.12	7.02e-03
RBM7													0.14	7.02e-03
TIMM44													0.14	7.92e-03
PYM1													0.15	7.98e-03
RCC1													0.11	8.08e-03
WDR1													0.15	8.23e-03
CBX1													0.13	8.28e-03	0.31	9.63e-01
DEPDC1B													0.12	8.95e-03
ILF3													0.12	9.23e-03
ZFYVE21													0.13	1.02e-02
CHST9													0.13	1.05e-02
RIF1													0.11	1.07e-02
MRPL10													0.13	1.08e-02
PLS3													0.11	1.12e-02
CDK7													0.12	1.13e-02
CEP57													0.15	1.16e-02
HDHD2													0.11	1.20e-02
ISCA2													0.15	1.21e-02
ORC4													0.1	1.28e-02
RAD51C													0.1	1.40e-02	0.21	1.00e+00
UGP2													0.13	1.48e-02
U2SURP													0.14	1.69e-02
STIP1													0.13	1.83e-02
UCK1													0.11	1.97e-02
MRPS2													0.11	2.07e-02
ZC3H13													0.14	2.11e-02
SLC39A6													0.11	2.19e-02
HNRNPA1L2													0.13	2.26e-02	0.23	1.00e+00
DDX23													0.11	2.31e-02
GIGYF2													0.11	2.31e-02
HK1													0.1	2.40e-02
METTL10													0.11	2.53e-02
UBAP2													0.1	2.59e-02
UBE2G1													0.14	2.93e-02
TWISTNB													0.11	3.83e-02
ADSS													0.12	3.93e-02
CANX													0.15	4.44e-02
RCHY1													0.12	4.61e-02
PARL													0.11	4.79e-02
ESRP1													0.14	4.95e-02
DNAAF2													0.12	5.09e-02
CHMP4A													0.13	5.30e-02	0.17	1.00e+00
RAD17													0.1	5.87e-02
MED21													0.14	6.26e-02
RNF126													0.14	6.44e-02
GSPT1													0.13	7.18e-02
RPE													0.11	7.48e-02
BRD4													0.13	8.20e-02
HSPH1													0.12	8.28e-02
FIP1L1													0.11	1.04e-01
HSPB11													0.12	1.06e-01	0.17	1.00e+00
DNAJC21													0.12	1.06e-01
DBN1													0.13	1.16e-01
MIS18BP1													0.14	1.17e-01
TSPAN3													0.12	1.20e-01	0.27	4.85e-02
FUBP1													0.11	1.22e-01
RRP1B													0.12	1.30e-01
CAP1													0.14	1.46e-01
VCP													0.11	1.51e-01
ZBTB8OS													0.1	1.55e-01
PPM1G													0.13	1.62e-01
NUDCD2													0.13	1.76e-01
PPP4R2													0.15	1.90e-01
MFSD14A													0.11	1.91e-01
CCDC28B													0.11	2.05e-01
ZNF738													0.12	2.07e-01
RSRC2													0.14	2.22e-01
TIMELESS													0.12	2.52e-01
UBE2H													0.1	2.63e-01
ARF1													0.12	2.73e-01
RNF145													0.13	2.76e-01
DFFA													0.13	2.84e-01
CNOT2													0.11	2.89e-01
ACTN1													0.12	2.92e-01
KIAA1143													0.1	2.92e-01
RNF187													0.11	3.21e-01
HADHA													0.1	3.25e-01
TPM4													0.13	3.35e-01	0.16	1.00e+00
NSMCE4A													0.11	3.44e-01
GALNT7													0.14	3.52e-01
MFF													0.12	3.76e-01
RBBP4													0.12	4.25e-01
SNRPN													0.12	4.27e-01	0.27	1.81e-02
TNPO3													0.12	4.52e-01
C9orf78													0.13	4.83e-01
SMC1A													0.1	5.09e-01
SYNE2													0.12	5.28e-01	0.18	1.00e+00
CCNC													0.11	5.50e-01
CMTM6													0.12	6.36e-01
CPSF4													0.1	6.82e-01
CNN2													0.13	6.99e-01
CALU													0.11	7.80e-01
UBE3A													0.12	8.56e-01
RNF114													0.1	9.50e-01
PGD													0.11	9.88e-01
EMC9													0.1	1.00e+00
FAM45A													0.11	1.00e+00	0.19	1.00e+00
DYNC1LI2													0.11	1.00e+00
DDX46													0.11	1.00e+00
RFC1													0.12	1.00e+00
SFPQ													0.12	1.00e+00
CEBPZ													0.13	1.00e+00
DDX42													0.1	1.00e+00
MTDH													0.12	1.00e+00
UBE2M													0.1	1.00e+00
SCOC													0.1	1.00e+00
G3BP1													0.13	1.00e+00
TGIF1													0.12	1.00e+00	0.2	1.00e+00
ANAPC13													0.11	1.00e+00
ORC6													0.1	1.00e+00
P4HB													0.1	1.00e+00
IMPDH2													0.11	1.00e+00
ACTR2													0.12	1.00e+00
SRSF10													0.11	1.00e+00
HAPLN1													0.1	1.00e+00
ETF1													0.11	1.00e+00
FKBP8													0.12	1.00e+00
PIN4													0.11	1.00e+00
RBM17													0.11	1.00e+00
BFAR													0.1	1.00e+00
SDF2L1													0.1	1.00e+00
KHDRBS1													0.11	1.00e+00
FSCN1													0.11	1.00e+00
SMAP1													0.11	1.00e+00
BAX													0.11	1.00e+00
LARP7													0.1	1.00e+00	0.15	1.00e+00
PRTG															0.66	6.96e-164
RSPO3															0.83	2.57e-140
ZEB2															0.37	7.70e-131
LIX1															0.36	3.41e-124
GREB1L															0.47	1.07e-57
CDH6															0.33	1.98e-44
EPHA4															0.36	6.18e-37
ZFHX4															0.41	2.03e-31
LHX2															0.16	1.48e-30
FEZF2															0.26	7.21e-30
MEST															0.92	4.37e-22
CRB2															0.29	2.68e-21
POU3F2															0.24	3.11e-21
FST															1.64	1.98e-19
IGFBP5															0.62	3.83e-19
SOX5															0.22	1.27e-18
MAPK10															0.32	4.07e-18
TMSB15A															0.82	5.58e-18
ZIC1															0.7	1.07e-14
PRSS23															0.43	2.83e-13
TPBG															0.77	2.95e-13
RTN1															0.22	4.36e-13
MAP2															0.41	1.15e-12
FEZ1															0.75	2.62e-12
NRP2															0.69	1.96e-11
PCDH7															0.4	2.47e-11
KIAA0101															0.6	4.26e-10
SVIL															0.5	5.07e-10
FZD2															0.35	7.45e-10
CCNI															0.44	1.68e-09
ENC1															0.48	2.87e-09
IGDCC3															0.56	6.35e-09
CBX5															0.4	1.24e-08
ST6GALNAC5															0.23	1.27e-08
CRNDE															0.48	2.12e-08
VIPR2															0.47	8.59e-08
SSTR2															0.43	1.26e-07
ARL4C															0.58	9.98e-07
SRGAP3															0.21	1.68e-06
FLRT3															0.18	3.29e-06
PPP1R1A															0.43	3.53e-06
TCAF1															0.28	3.93e-06
CDH2															0.42	5.95e-06
SIX3															0.48	1.26e-05
SH3BGRL3															0.46	1.63e-05
GNG5															0.35	2.17e-05
DMD															0.26	6.56e-05
TMEM2															0.29	1.23e-04
KIAA1257															0.19	1.30e-04
SDK2															0.2	1.99e-04
DNAJC1															0.33	2.06e-04
FXYD6															0.32	2.35e-04
H2AFY2															0.41	2.40e-04
COL2A1															0.3	3.00e-04
[truncated: 246 more rows]

## Sheet: T10 WT and KO hESCs
Column1	WT_Diff		Column1	AKO_Diff
A1BG	0.239794		A1BG	0.175056
A1BG-AS1	0.0318981		A1BG-AS1	0.0279764
A2M	0.282079		A2M	0.0368031
A2M-AS1	0.0709331		A2M-AS1	0.072731
A4GALT	0.0296871		A4GALT	0.0111082
AAAS	0.316464		AAAS	0.285527
AACS	0.0702854		AACS	0.0477905
AADAT	0.0244923		AADAT	0.12418
AAED1	0.173464		AAED1	0.114581
AAGAB	0.100697		AAGAB	0.187358
AAK1	0.540675		AAK1	0.527932
AAMDC	0.676645		AAMDC	0.33722
AAMP	0.868167		AAMP	0.341578
AANAT	0.00486386		AANAT	0.00467711
AAR2	0.147939		AAR2	0.112138
AARD	0.0844916		AARD	0.0658384
AARS	0.141395		AARS	0.104481
AARS2	0.0405371		AARS2	0.0436309
AARSD1	0.124605		AARSD1	0.16004
AASDH	0.130607		AASDH	0.246443
AASDHPPT	0.388864		AASDHPPT	0.450486
AASS	0.137743		AASS	0.230293
AATF	0.169716		AATF	0.118513
AATK	0.0285367		AATK	0.00917683
AATK-AS1	0.000518029		ABALON	0.00583743
ABALON	0.00118218		ABAT	0.115139
ABAT	0.0786572		ABCA1	0.0347493
ABCA1	0.15495		ABCA10	0.00329971
ABCA10	0.00137016		ABCA12	0.00728716
ABCA12	0.000948084		ABCA13	0.00606054
ABCA2	0.127787		ABCA2	0.0308001
ABCA3	0.0200348		ABCA3	0.0601492
ABCA4	0.000701472		ABCA5	0.0340055
ABCA5	0.0273463		ABCA6	0.00104912
ABCA7	1.85761		ABCA7	0.0185675
ABCA8	0.0875933		ABCA8	0.0130184
ABCA9-AS1	0.000728902		ABCA9	0.0113311
ABCB10	0.0391685		ABCA9-AS1	0.000765305
ABCB4	0.00353641		ABCB10	0.0361403
ABCB6	0.00172406		ABCB4	0.0149061
ABCB7	0.30578		ABCB6	0.00163488
ABCB8	0.0589371		ABCB7	0.153518
ABCB9	0.0374021		ABCB8	0.0676832
ABCC1	0.0667848		ABCB9	0.0264328
ABCC10	0.0532536		ABCC1	0.0372459
ABCC11	0.000568455		ABCC10	0.0377423
ABCC4	0.00666927		ABCC2	0.00179518
ABCC5	0.283427		ABCC3	0.000440159
ABCC6	0.0202627		ABCC4	0.012423
ABCC8	0.00444884		ABCC5	0.169157
ABCC9	0.00321143		ABCC6	0.00960207
ABCD1	0.0705493		ABCC8	0.0183895
ABCD3	0.117655		ABCC9	0.0227516
ABCD4	0.53906		ABCD1	0.0221942
ABCE1	0.173615		ABCD2	0.00376091
ABCF1	0.503583		ABCD3	0.131337
ABCF2	0.181738		ABCD4	0.454154
ABCF3	0.127079		ABCE1	0.350475
ABCG1	0.0782668		ABCF1	0.481896
ABCG4	0.00246866		ABCF2	0.190998
ABHD1	0.0061711		ABCF3	0.0638356
ABHD10	0.0972673		ABCG1	0.00422654
ABHD11	0.209444		ABCG2	0.0382689
ABHD12	0.265418		ABHD1	0.00518173
ABHD12B	0.000649551		ABHD10	0.139706
ABHD13	0.269031		ABHD11	0.0796452
ABHD14A	0.477881		ABHD11-AS1	0.00620182
ABHD14B	0.0925441		ABHD12	0.184157
ABHD15	0.0152382		ABHD12B	0.0144534
ABHD16A	0.00322481		ABHD13	0.149318
ABHD17A	0.506243		ABHD14A	0.289399
ABHD17B	0.138936		ABHD14B	0.0960594
ABHD17C	0.0368175		ABHD15	0.00560077
ABHD18	0.169492		ABHD16A	0.00376782
ABHD2	0.110012		ABHD17A	0.281136
ABHD3	0.034408		ABHD17B	0.20867
ABHD4	0.125364		ABHD17C	0.0861442
ABHD5	0.0711028		ABHD18	0.0505954
ABHD6	0.0469297		ABHD2	0.0812002
ABHD8	0.154109		ABHD3	0.0550311
ABI1	0.261169		ABHD4	0.0595492
ABI2	0.925626		ABHD5	0.06158
ABI3	0.0150463		ABHD6	0.0348036
ABL1	0.164925		ABHD8	0.0935205
ABL2	0.140251		ABI1	0.135289
ABLIM1	0.848495		ABI2	1.27547
ABLIM2	0.00613984		ABI3	0.000868377
ABLIM3	0.00188666		ABL1	0.169955
ABO	0.0744474		ABL2	0.208314
ABR	0.136816		ABLIM1	0.190718
ABRA	0.125065		ABLIM2	0.0113425
ABRACL	0.598956		ABLIM3	0.00172667
ABT1	0.4672		ABO	0.00372893
ABTB1	0.107343		ABR	0.133701
ABTB2	0.236289		ABRACL	1.12478
AC000032.2	0.00136906		ABT1	0.43929
AC000068.10	0.00142847		ABTB1	0.0764816
AC000068.5	0.00637875		ABTB2	0.00568848
AC000068.9	0.00104218		AC000032.2	0.00133442
AC000403.4	0.00321043		AC000068.10	0.0016251
AC002076.10	0.0211292		AC000068.5	0.00541624
AC002116.7	0.00184272		AC000068.9	0.00128196
AC002117.1	0.0364132		AC000403.4	0.00162001
AC002306.1	0.000485913		AC001226.7	0.00146573
AC002310.12	0.061513		AC002076.10	0.00201395
AC002310.7	0.00287938		AC002116.7	0.00507092
AC002398.11	0.00105699		AC002117.1	0.0545008
AC002398.12	0.000467509		AC002306.1	0.00207748
AC002429.5	0.000719372		AC002310.12	0.116113
AC002451.3	0.0159856		AC002310.7	0.00600842
AC002454.1	0.455167		AC002398.11	0.0025539
AC002456.2	0.0181242		AC002429.5	0.00148943
AC002463.3	0.00051433		AC002451.3	0.00404101
AC002467.7	0.066343		AC002454.1	0.174529
AC002480.3	0.00199781		AC002456.2	0.0405893
AC002480.4	0.000342312		AC002467.7	0.0582295
AC002550.6	0.00191716		AC002550.6	0.00607405
AC003075.4	0.0025167		AC003075.4	0.0029975
AC003090.1	0.00147365		AC003090.1	0.00247047
AC003956.1	0.00105171		AC003092.1	0.000919452
AC003986.7	0.000591811		AC003956.1	0.0018361
AC003991.3	0.00293158		AC003986.5	0.00184524
AC004069.2	0.0236882		AC003986.6	0.00207884
AC004076.5	0.0399907		AC003986.7	0.00654263
AC004156.3	0.00428762		AC003991.3	0.00545816
AC004221.2	0.00279556		AC004012.1	0.00256961
AC004231.2	0.000485425		AC004053.1	0.0012478
AC004381.6	0.0187475		AC004069.2	0.0256552
AC004448.2	0.000816381		AC004076.5	0.0395743
AC004540.4	0.00557635		AC004156.3	0.00270448
AC004540.5	0.0139447		AC004221.2	0.00100689
AC004549.6	0.000316739		AC004231.2	0.000842532
AC004556.1	0.48381		AC004257.1	0.00240932
AC004623.2	0.00150254		AC004381.6	0.0563374
AC004754.3	0.0064936		AC004540.4	0.17597
AC004854.4	0.000938011		AC004540.5	0.0682565
AC004878.2	0.00388681		AC004549.6	0.00105589
AC004878.8	0.000967022		AC004556.1	0.640129
AC004893.11	0.0110238		AC004623.2	0.00147628
AC004951.6	0.213049		AC004754.3	0.00604516
AC005009.1	0.00809902		AC004854.4	0.00452413
AC005009.2	0.007331		AC004878.2	0.00860929
AC005037.3	0.00427691		AC004893.11	0.0126518
AC005076.5	0.0360548		AC004951.6	0.15179
AC005224.2	0.0103302		AC005009.1	0.00422152
AC005253.2	0.0129796		AC005009.2	0.00397503
AC005253.4	0.00100838		AC005013.5	0.00362818
AC005281.1	0.000717699		AC005037.3	0.00808488
AC005329.7	0.0074937		AC005076.5	0.0600744
AC005339.2	0.00130634		AC005220.3	0.00345577
AC005363.11	0.00442108		AC005224.2	0.0078367
AC005477.1	0.00304138		AC005253.2	0.00877641
AC005498.3	0.00173381		AC005253.4	0.00089044
AC005523.2	0.00882533		AC005281.1	0.00104762
AC005523.3	0.0010098		AC005307.1	0.000946134
AC005534.8	0.00264792		AC005307.3	0.00158282
AC005537.2	0.00813256		AC005329.7	0.00243982
AC005592.1	0.0114843		AC005339.2	0.00429588
AC005592.2	0.00425022		AC005363.11	0.0103455
AC005606.14	0.00054718		AC005477.1	0.00427273
AC005609.18	0.000239814		AC005480.1	0.00161117
AC005609.20	0.00486857		AC005487.2	0.00244553
AC005614.3	0.00103609		AC005498.3	0.00444731
AC005618.6	0.00690456		AC005523.2	0.00917089
AC005740.6	0.00022855		AC005523.3	0.00102324
AC005754.8	0.00890338		AC005537.2	0.0013076
AC005757.6	0.00107189		AC005592.2	0.00442338
AC005775.2	0.000293811		AC005609.18	0.000608162
AC005786.5	0.00123235		AC005609.20	0.00289766
AC005932.1	0.00253212		AC005614.3	0.00166855
AC005944.2	0.00457827		AC005616.2	0.000903723
AC005954.4	0.00102989		AC005618.6	0.00457614
AC006000.5	0.00114116		AC005740.6	0.00125465
AC006116.17	0.00110601		AC005754.8	0.0268176
AC006129.2	0.00143626		AC005775.2	0.00227147
AC006160.5	0.00064737		AC005786.5	0.00205287
AC006273.4	0.00191334		AC005932.1	0.00385782
AC006273.5	0.00623754		AC005944.2	0.00423048
AC006277.2	0.000496122		AC006116.17	0.0041832
AC006547.15	0.00073321		AC006129.2	0.0241139
AC006942.4	0.0122332		AC006160.5	0.000899345
AC006946.15	0.000451354		AC006273.4	0.00483123
AC006994.2	0.00768539		AC006273.5	0.0188071
AC007009.1	0.00639173		AC006277.2	0.00175111
AC007038.7	0.00577199		AC006372.4	0.00308736
AC007128.1	0.00124158		AC006372.5	0.00239406
AC007161.5	0.000738283		AC006378.2	0.000619605
AC007193.10	0.00115866		AC006449.2	0.000921389
AC007228.11	0.00756093		AC006547.15	0.00155442
AC007228.9	0.0595755		AC006942.4	0.0190916
AC007246.3	0.0961165		AC006946.15	0.00181856
AC007255.8	0.00208032		AC006946.16	0.0172473
AC007285.6	0.000425466		AC006946.17	0.00171386
AC007292.3	0.00601048		AC006994.2	0.00574884
AC007292.6	0.00676917		AC007009.1	0.00318395
AC007319.1	0.00279272		AC007038.7	0.0049995
AC007325.2	0.000686447		AC007091.1	0.00154857
AC007325.4	0.128069		AC007128.1	0.00124964
AC007383.3	0.0230618		AC007161.5	0.00348479
AC007383.4	0.00866721		AC007228.11	0.00912874
AC007386.2	0.000721921		AC007228.9	0.0672614
AC007392.3	0.00159917		AC007246.3	0.062766
AC007403.2	0.00252665		AC007285.6	0.00141232
AC007405.4	0.00493963		AC007292.3	0.00142752
AC007405.6	0.119051		AC007292.6	0.00623769
AC007566.10	0.00160406		AC007319.1	0.00334199
AC007620.3	0.00241015		AC007325.2	0.014629
AC007740.1	0.000738213		AC007325.4	0.0420212
AC007743.1	0.00215326		AC007364.1	0.00151394
AC007773.2	0.0122388		AC007365.3	0.00112036
AC007906.1	0.00093746		AC007383.3	0.0330107
AC007950.2	0.00565649		AC007383.4	0.00691982
AC007966.1	0.00465095		AC007405.4	0.00725194
AC008067.2	0.000685706		AC007405.6	0.0870618
AC008074.1	0.000797702		AC007563.3	0.00163808
AC008074.3	0.000825959		AC007563.5	0.00320031
AC008079.10	0.00580331		AC007620.3	0.00161532
AC008088.4	0.00147553		AC007773.2	0.0160285
AC008522.1	0.000948921		AC007879.4	0.00283903
AC008697.1	0.000552146		AC007906.1	0.00464843
AC008746.12	0.00430267		AC007950.2	0.010534
AC008781.7	0.000833834		AC008060.5	0.000540135
AC009005.2	0.022625		AC008067.2	0.00199439
AC009014.3	0.000976999		AC008074.3	0.00772619
AC009065.4	0.00239402		AC008079.10	0.0083507
AC009120.10	0.0202698		AC008088.4	0.0186117
AC009120.11	0.00476436		AC008269.2	0.00070728
AC009133.12	0.0134751		AC008522.1	0.00277703
AC009133.17	0.00390373		AC008697.1	0.00136235
AC009133.21	0.00173788		AC008746.12	0.00987613
AC009228.1	0.000528516		AC008753.6	0.00105353
AC009264.1	0.0204423		AC009005.2	0.39551
AC009299.3	0.0143838		AC009014.3	0.00721639
AC009403.2	0.0621727		AC009065.4	0.00513424
AC009404.2	0.0122586		AC009120.10	0.0241202
AC009410.1	0.00360651		AC009120.11	0.00417785
AC009473.1	0.000951944		AC009120.4	0.000808521
AC009480.3	0.00729315		AC009133.12	0.0336584
AC009501.4	0.0184669		AC009133.15	0.00118506
AC009506.1	0.0926682		AC009133.17	0.0016072
AC009518.4	0.00091428		AC009133.21	0.00166688
AC009948.5	0.0524606		AC009228.1	0.00178451
AC009961.3	0.00865631		AC009264.1	0.023992
AC010136.2	0.00530263		AC009299.2	0.00118133
AC010226.4	0.0097366		AC009299.3	0.00431191
AC010287.1	0.0211648		AC009312.1	0.00186443
AC010524.4	0.0064305		AC009403.2	0.0743747
AC010642.1	0.00244746		AC009404.2	0.0100741
AC010729.2	0.0021351		AC009473.1	0.00169494
AC010731.4	0.000835248		AC009480.3	0.0265285
AC010761.8	0.00757018		AC009501.4	0.251764
AC010883.5	0.00770859		AC009506.1	0.0841796
AC010884.1	0.0135737		AC009948.5	0.0807569
AC010890.1	0.00124055		AC009961.3	0.0168566
AC010894.3	0.0537084		AC010096.1	0.0020459
AC010907.2	0.000637364		AC010136.2	0.000959932
AC010967.2	0.000583144		AC010226.4	0.00408369
AC011043.1	0.0524031		AC010287.1	0.0251416
AC011718.2	0.00285641		AC010504.2	0.0005158
AC011747.4	0.00337696		AC010524.4	0.0282411
AC012074.2	0.000576511		AC010642.1	0.00246653
AC012123.1	0.0218612		AC010729.2	0.0390085
AC012314.8	0.0020548		AC010761.10	0.000980673
AC012358.8	0.0109367		AC010761.8	0.0189735
AC012360.4	0.00341469		AC010883.5	0.00967731
AC012442.6	0.00260478		AC010884.1	0.0331996
AC012499.1	0.000169047		AC010894.3	0.024545
AC013448.1	0.000910284		AC011043.1	0.100984
AC013461.1	1.07214		AC011718.2	0.00351956
AC015691.13	0.000517087		AC011747.4	0.00347046
AC015849.19	0.00123624		AC012074.2	0.000776498
AC015922.6	0.0015327		AC012123.1	0.0102407
AC015987.1	0.00385626		AC012314.8	0.000852862
AC016549.1	0.029345		AC012354.6	0.00210411
AC016582.2	0.000758382		AC012358.8	0.00751084
AC016700.5	0.0624084		AC012360.4	0.0117408
AC016831.7	0.00201791		AC012442.6	0.00129911
AC016907.3	0.000999211		AC012507.3	0.00196789
AC018462.2	0.00093109		AC013275.2	0.00244818
AC018643.4	0.000641698		AC013461.1	0.264816
AC018647.3	0.0388385		AC013463.2	0.00454261
AC018766.4	0.005176		AC015849.16	0.00101629
AC018816.3	0.00449096		AC015849.19	0.00346076
AC018890.6	0.000438769		AC015849.2	0.00101415
AC020571.3	0.000404926		AC015922.6	0.00413912
AC020594.5	0.000232987		AC015933.2	0.00642075
AC021224.1	0.00430797		AC015987.1	0.00446746
AC022007.5	0.019875		AC016549.1	0.0294755
AC022154.7	0.000557807		AC016700.5	0.0985724
AC022182.3	0.00062503		AC016722.4	0.0013935
AC022201.5	0.00225487		AC016723.4	0.00148692
AC023115.2	0.00189088		AC016831.7	0.007146
AC023481.1	0.00101522		AC017002.2	0.00104669
AC023590.1	0.0242519		AC018462.2	0.00092242
AC024560.2	0.00101401		AC018766.4	0.00585193
AC024592.12	0.00612708		AC018799.1	0.00140912
AC025171.1	0.00722537		AC018816.3	0.0135943
AC025335.1	0.0225357		AC019186.1	0.00116948
AC026188.1	0.000617897		AC021188.4	0.00111625
AC026202.3	0.0033143		AC021224.1	0.019241
AC034243.1	0.00764747		AC022007.5	0.0124149
AC046143.3	0.0163145		AC022154.7	0.00249677
AC053503.4	0.00553357		AC022182.3	0.00282559
AC060834.3	0.00147166		AC022201.5	0.00119354
AC061992.2	0.00147513		AC023481.1	0.00307331
AC062017.1	0.0254178		AC023590.1	0.0155332
AC062029.1	0.0139814		AC024592.12	0.0107987
AC068282.3	0.00519652		AC025171.1	0.0089626
AC068492.1	0.00212511		AC025335.1	0.0324181
AC068499.10	0.00901822		AC026202.3	0.0024201
AC068831.10	0.0117101		AC034243.1	0.0171295
AC068831.16	0.00281564		AC046143.3	0.0571396
AC068831.6	0.000707626		AC053503.4	0.0021838
AC069277.2	0.00638016		AC058791.1	0.000844412
AC069513.4	0.0177628		AC061992.2	0.000732102
AC072062.1	0.00342216		AC062017.1	0.0252382
AC073283.4	0.0276036		AC062029.1	0.00949684
AC073283.7	0.00100932		AC064834.1	0.00173787
AC073316.1	0.000925395		AC068057.1	0.00602398
AC073321.4	0.000726537		AC068196.1	0.00135965
AC073343.13	0.000451801		AC068282.3	0.000852037
AC073657.1	0.000641826		AC068499.10	0.00583737
AC074117.10	0.0716896		AC068831.10	0.0243354
AC074183.4	0.0189186		AC068831.16	0.00162446
AC074212.6	0.00355248		AC068831.6	0.00090879
AC074289.1	0.0190671		AC069277.2	0.000821149
AC074363.1	0.000664795		AC069513.4	0.0307676
AC074391.1	0.00930845		AC072062.1	0.0133976
AC078883.3	0.0446868		AC072062.3	0.000905113
AC078941.1	0.00119307		AC073283.4	0.245246
AC079135.1	0.0010793		AC073283.7	0.00130286
AC079145.4	0.00120267		AC073343.13	0.00228288
AC079305.10	0.00197872		AC073657.1	0.00128118
AC079354.3	0.000912024		AC074117.10	0.127716
AC079354.5	0.00155638		AC074183.4	0.0205339
AC079630.4	0.00124895		AC074212.6	0.00611784
AC079776.1	0.000822999		AC074289.1	0.0335564
AC079807.2	0.00690074		AC074391.1	0.00180576
AC079922.3	0.0100893		AC078842.4	0.00140646
AC083843.1	0.0219781		AC078883.4	0.000969209
AC084149.2	0.000692102		AC079117.1	0.00394787
AC084219.4	0.0446477		AC079135.1	0.0244808
AC084809.2	0.00235815		AC079145.4	0.00190871
AC084809.3	0.00526604		AC079305.10	0.00613375
AC087294.2	0.00111757		AC079354.3	0.00254503
AC090154.1	0.00113069		AC079354.5	0.0061461
AC090498.1	3.74517		AC079610.2	0.00268459
AC090587.5	0.000182073		AC079776.1	0.00333375
AC090616.2	0.0715985		AC079807.2	0.0109707
AC091633.3	0.0014115		AC079922.3	0.0391882
AC091729.9	0.0263801		AC083843.1	0.00975008
AC091878.1	0.000366718		AC084082.3	0.00102965
AC092159.2	0.000717909		AC084219.4	0.112876
AC092198.1	0.0166859		AC084809.3	0.000422028
AC092301.3	0.00109661		AC087294.2	0.00247826
AC092535.3	0.00176787		AC090498.1	18.3245
AC092614.2	0.000882874		AC090587.5	0.00173141
AC092620.3	0.000510883		AC090616.2	0.0124777
AC092667.2	0.00318454		AC091729.9	0.0554592
AC092669.3	0.0120745		AC091878.1	0.00621288
AC092835.2	0.00577465		AC092155.4	0.00296274
AC092881.1	0.000619438		AC092159.2	0.00340036
AC093159.1	0.00057331		AC092198.1	0.00302323
AC093323.3	0.100982		AC092301.3	0.00368159
AC093375.1	0.00866699		AC092415.1	0.000440317
AC093382.1	0.000937835		AC092535.3	0.00277182
AC093388.3	0.00571621		AC092580.3	0.0018773
AC093495.4	0.000475302		AC092614.2	0.00198645
AC093627.10	0.0016087		AC092667.2	0.00590614
AC093627.9	0.00712639		AC092669.3	0.00465966
AC093642.3	0.000829764		AC092675.3	0.0102359
AC093673.5	0.0932617		AC092835.2	0.0111934
AC093818.1	0.0887374		AC093323.3	0.11085
AC093901.1	0.00641556		AC093375.1	0.010782
AC096772.6	0.0358978		AC093382.1	0.00241072
AC097662.2	0.00380483		AC093388.3	0.0127531
AC097721.2	0.0011198		AC093495.4	0.00174362
AC097724.3	0.00870089		AC093627.10	0.00248615
AC098820.4	0.00196622		AC093627.9	0.0234148
AC098973.1	0.00155411		AC093642.3	0.00253447
AC098973.2	0.25178		AC093673.5	0.130597
AC099850.1	0.00194084		AC093818.1	0.00701763
AC100830.3	0.240975		AC093901.1	0.0422581
AC100830.4	0.0015202		AC096669.3	0.00242998
AC100830.5	0.00116401		AC096772.6	0.0235904
AC104532.4	0.0116028		AC097662.2	0.00252784
AC104653.1	0.00322808		AC097721.2	0.00345729
AC104654.2	0.00406664		AC097724.3	0.0237673
AC104655.3	0.0124142		AC098820.4	0.00587729
AC104667.3	0.00973497		AC098973.2	0.167578
AC105760.2	0.0135525		AC099850.1	0.0104387
AC106786.1	0.00279694		AC100830.3	0.0310215
AC107081.5	0.00432039		AC100830.4	0.00128533
AC108142.1	0.0322134		AC100830.5	0.00358069
AC108488.4	0.0110316		AC103563.8	0.00213816
AC108938.5	0.000530635		AC104532.4	0.00636549
AC109642.1	0.00118764		AC104653.1	0.0056045
AC112715.2	0.0012365		AC104655.3	0.0814748
AC113189.5	0.0575771		AC105760.2	0.0107506
AC113404.1	0.00194157		AC105760.3	0.000669003
AC114271.2	0.0389014		AC107081.5	0.00708824
AC114730.7	0.000496328		AC107218.3	0.00232263
AC114803.3	0.0266828		AC108142.1	0.0414937
AC123886.2	0.00106868		AC108488.4	0.00348928
AC129492.6	0.00246212		AC113189.5	0.0782631
AC129778.2	0.00625837		AC113404.1	0.00340759
AC130469.2	0.000613574		AC114271.2	0.0234516
AC131097.4	0.00145452		AC114803.3	0.00137911
AC131263.1	0.00259573		AC116614.1	0.0132226
AC133528.2	0.0088303		AC123023.1	0.00115937
AC137932.4	0.0201499		AC129492.6	0.00169214
AC137932.6	0.00785857		AC129778.2	0.0583484
AC137934.1	0.00740019		AC131056.3	0.000698916
AC138969.4	0.00465393		AC131097.4	0.00155692
AC140481.8	0.00051324		AC131263.1	0.00403072
AC140542.2	0.000609755		AC133528.2	0.00955817
AC140725.4	0.00990881		AC133644.2	0.000871037
AC141928.1	0.00165142		AC133680.1	0.00314195
AC142472.6	0.0330504		AC137932.4	0.0221313
AC142528.1	0.0110884		AC137932.6	0.000779977
AC144449.1	0.00774118		AC137934.1	0.00851324
AC144652.1	0.0119725		AC138969.4	0.00385491
AC144831.1	0.00998272		AC139100.3	0.00253328
AC144831.3	0.00337284		AC140725.4	0.0159166
AC145110.1	0.000708138		AC140912.1	0.00333934
AC145124.2	0.0236448		AC141928.1	0.000925012
AC145343.2	0.0043064		AC142119.1	0.000995178
AC147651.4	0.00119786		AC142472.6	0.0465611
AC159540.1	0.0823149		AC142528.1	0.0331276
AC159540.2	0.000581537		AC144449.1	0.0114698
AC240274.1	0.0375166		AC144652.1	0.0335724
AC241377.2	0.000848326		AC144831.1	0.0175097
AC241585.2	0.00672551		AC144831.3	0.00559358
AC245100.1	0.0759374		AC145110.1	0.00392924
AC253572.1	0.00651013		AC145124.2	0.0605581
ACAA1	0.55474		AC145343.2	0.00264387
ACAA2	0.786983		AC159540.1	0.0459338
ACACA	0.0874159		AC195454.1	0.0113694
ACACB	0.204366		AC240274.1	0.107021
ACAD10	0.166408		AC241585.2	0.0078495
ACAD11	0.00678897		AC245100.1	0.0597512
ACAD8	0.220615		AC253572.1	0.0262216
ACAD9	0.114893		ACAA1	0.138487
ACADL	0.00192798		ACAA2	0.558164
ACADM	0.749493		ACACA	0.160855
ACADS	0.233943		ACACB	0.035967
ACADSB	0.17317		ACAD10	0.113887
ACADVL	0.998733		ACAD11	0.00758116
ACAN	0.00539023		ACAD8	0.132013
ACAP1	0.0742389		ACAD9	0.0909884
ACAP2	0.186447		ACADM	0.535505
ACAP3	0.126853		ACADS	0.0143675
ACAT1	0.285039		ACADSB	0.036591
ACAT2	0.405966		ACADVL	0.399021
ACBD3	0.209491		ACAN	0.000795334
ACBD4	0.0494526		ACAP1	0.0656718
ACBD5	0.15043		ACAP2	0.234602
ACBD6	0.438373		ACAP3	0.212257
ACBD7	0.000708027		ACAT1	0.232632
ACCS	0.00707838		ACAT2	0.827846
ACD	0.120435		ACBD3	0.126604
ACE	0.00393594		ACBD4	0.0204434
ACE2	0.0175782		ACBD5	0.0734184
ACER3	0.0690359		ACBD6	0.399108
ACHE	0.184236		ACBD7	0.00308528
ACIN1	0.427643		ACCS	0.00813743
ACKR1	0.00145424		ACD	0.224437
ACKR2	0.0348332		ACER3	0.113555
ACKR3	0.00724684		ACHE	0.0859775
ACKR4	0.000593957		ACIN1	0.465641
ACLY	0.25239		ACKR1	0.00939362
ACO1	0.168693		ACKR2	0.00185264
ACO2	1.91244		ACKR3	0.0189934
ACOT1	0.00327565		ACKR4	0.000746404
ACOT11	0.193244		ACLY	0.476715
ACOT12	0.000530222		ACO1	0.0510071
ACOT13	1.22531		ACO2	0.347681
ACOT2	0.0664884		ACOT1	0.0014706
ACOT4	0.0121585		ACOT11	0.0116217
ACOT6	0.000808609		ACOT13	0.24022
ACOT7	0.111974		ACOT2	0.0180077
ACOT8	0.204919		ACOT4	0.00439732
ACOT9	0.117973		ACOT7	0.423016
ACOX1	0.138415		ACOT8	0.113168
ACOX2	0.015997		ACOT9	0.140813
ACOX3	0.0739291		ACOX1	0.0798594
ACOXL	0.00793224		ACOX2	0.00383648
ACP1	1.68524		ACOX3	0.0423695
ACP2	0.268029		ACP1	2.13336
ACP6	0.122413		ACP2	0.122236
ACPP	0.0117241		ACP6	0.0625362
ACRBP	0.00348625		ACPP	0.000621974
ACRC	0.00509556		ACRBP	0.00547168
ACRV1	0.00111243		ACRC	0.00468425
ACSBG1	0.00191918		ACRV1	0.00220557
ACSF2	0.211724		ACSF2	0.0506748
ACSF3	0.121852		ACSF3	0.0692001
ACSL1	0.149671		ACSL1	0.0192088
ACSL3	0.360682		ACSL3	0.213112
ACSL4	0.0824751		ACSL4	0.0763277
ACSL6	0.0026952		ACSL5	0.00237131
ACSM1	0.00100398		ACSL6	0.0046106
ACSM3	0.0289964		ACSM1	0.00458337
ACSM5	0.00131608		ACSM3	0.0163617
ACSS2	0.197388		ACSS1	0.00159792
ACSS3	0.096265		ACSS2	0.0534798
ACTA1	0.145456		ACSS3	0.0402272
ACTA2	5.15346		ACTA1	0.00753794
ACTA2-AS1	0.00813253		ACTA2	0.237372
ACTB	8.59183		ACTA2-AS1	0.00101853
ACTC1	41.5234		ACTB	22.0577
ACTG1	8.00607		ACTC1	0.0912199
ACTG2	0.00656059		ACTG1	23.3551
ACTL10	0.000348457		ACTG2	0.00744076
ACTL6A	0.193307		ACTL6A	0.447119
ACTL8	0.000931096		ACTL6B	0.0446907
ACTN1	0.357679		ACTN1	0.324673
ACTN1-AS1	0.00098483		ACTN1-AS1	0.00170051
ACTN2	2.57789		ACTN2	0.0429714
ACTN3	0.018268		ACTN3	0.0553626
ACTN4	1.29902		ACTN4	0.420511
ACTR10	0.730376		ACTR10	0.363196
ACTR1A	0.444795		ACTR1A	0.366735
ACTR1B	0.481207		ACTR1B	0.264277
ACTR2	0.467199		ACTR2	0.575543
ACTR3	0.587513		ACTR3	0.608499
ACTR3B	0.0801122		ACTR3B	0.162852
ACTR3C	0.00113956		ACTR5	0.0303612
ACTR5	0.0286754		ACTR6	0.125437
ACTR6	0.17444		ACTR8	0.0691099
ACTR8	0.111608		ACTRT3	0.00818821
ACTRT3	0.00394117		ACVR1	0.0560887
ACVR1	0.0770326		ACVR1B	0.0855197
ACVR1B	0.162664		ACVR1C	0.00329229
ACVR1C	0.00153962		ACVR2A	0.107112
ACVR2A	0.122203		ACVR2B	0.517285
ACVR2B	0.534416		ACVR2B-AS1	0.011123
ACVR2B-AS1	0.00493246		ACVRL1	0.000753402
ACVRL1	0.000843315		ACY1	0.0192793
ACY1	0.0291418		ACYP1	0.303949
ACYP1	0.426379		ACYP2	0.19023
ACYP2	0.160355		ADA	0.0901713
ADA	0.0700392		ADAL	0.275993
ADAL	0.349917		ADAM10	0.325895
ADAM10	0.526417		ADAM11	0.0236681
ADAM11	0.0767098		ADAM12	0.111222
ADAM12	0.0574762		ADAM15	0.148268
ADAM15	0.0652204		ADAM17	0.401542
ADAM17	0.309091		ADAM19	0.0883416
ADAM18	0.00179765		ADAM20	0.00159209
ADAM19	0.179552		ADAM20P1	0.00471011
ADAM20	0.00255192		ADAM22	0.0295984
ADAM20P1	0.00401698		ADAM23	0.0689112
ADAM22	0.0269214		ADAM28	0.00188581
ADAM23	0.135541		ADAM29	0.00373169
ADAM28	0.096503		ADAM32	0.00242209
ADAM32	0.000868029		ADAM33	0.00505401
ADAM33	0.00185157		ADAM8	0.00339689
ADAM8	0.00684245		ADAM9	0.0782565
ADAM9	0.130087		ADAMTS1	0.0264376
ADAMTS1	0.433533		ADAMTS10	0.0471674
ADAMTS10	0.0394531		ADAMTS12	0.0379598
ADAMTS12	0.283361		ADAMTS13	0.0141853
ADAMTS13	0.021538		ADAMTS14	0.00158159
ADAMTS14	0.00252976		ADAMTS15	0.0233405
ADAMTS15	0.0358067		ADAMTS16	0.0133374
ADAMTS17	0.0015377		ADAMTS17	0.00203314
ADAMTS18	0.0134086		ADAMTS18	0.0172166
ADAMTS19	0.0615165		ADAMTS19	0.0647859
ADAMTS2	0.043667		ADAMTS19-AS1	0.000950873
ADAMTS20	0.00115433		ADAMTS2	0.0081641
ADAMTS3	0.0518745		ADAMTS20	0.00784003
ADAMTS4	0.00546107		ADAMTS3	0.195746
ADAMTS5	0.00492815		ADAMTS4	0.0065292
ADAMTS6	0.183451		ADAMTS5	0.0234182
ADAMTS7	0.0502098		ADAMTS6	0.274136
ADAMTS8	0.0306499		ADAMTS7	0.0752601
ADAMTS9	0.350429		ADAMTS8	0.0534079
ADAMTS9-AS2	0.0831425		ADAMTS9	0.0752846
ADAMTSL1	0.0521247		ADAMTS9-AS2	0.0282014
ADAMTSL2	0.00609649		ADAMTSL1	0.00492693
ADAMTSL3	0.00510589		ADAMTSL3	0.00163447
ADAMTSL4	0.150698		ADAMTSL4	0.000463803
ADAMTSL5	0.0274977		ADAP1	0.0140591
ADAP1	0.0155694		ADAP2	0.00960098
ADAP2	0.00161654		ADAR	0.500044
ADAR	0.330739		ADARB1	0.0616378
ADARB1	0.0870238		ADARB2	0.0208854
ADARB2	0.0016286		ADAT1	0.11224
ADAT1	0.0500858		ADAT2	0.057122
ADAT2	0.0367768		ADAT3	0.0424271
ADAT3	0.0432955		ADCK1	0.0348582
ADCK1	0.0382951		ADCK2	0.0202635
ADCK2	0.0450545		ADCK3	0.0783059
ADCK3	0.23509		ADCK4	0.248019
ADCK4	0.206863		ADCK5	0.0284574
ADCK5	0.14068		ADCY1	0.0483598
ADCY1	0.0525818		ADCY2	0.409685
ADCY10	0.000814066		ADCY3	0.0413274
ADCY2	0.00629456		ADCY4	0.00190607
ADCY3	0.0131075		ADCY5	0.00963239
ADCY4	0.0045228		ADCY6	0.0907147
ADCY5	0.025869		ADCY7	0.00555087
ADCY6	0.205293		ADCY8	0.0314831
ADCY7	0.029087		ADCY9	0.01835
ADCY8	0.00546603		ADCYAP1	0.171653
ADCY9	0.0273612		ADCYAP1R1	0.0205201
ADCYAP1R1	0.000943964		ADD1	0.419907
ADD1	0.86423		ADD2	0.147139
ADD2	0.0205709		ADD3	0.449398
ADD3	0.768437		ADGB	0.00290639
ADGRA1	0.00170078		ADGRA1	0.0134585
ADGRA2	0.10185		ADGRA1-AS1	0.00322479
ADGRA3	0.108212		ADGRA2	0.0382045
ADGRB1	0.00558319		ADGRA3	0.192446
ADGRB2	0.190133		ADGRB1	0.0214794
ADGRB3	0.00285922		ADGRB2	0.0612299
ADGRD1	0.225684		ADGRB3	0.0108641
ADGRD2	0.0015486		ADGRD1	0.0134437
ADGRE5	0.0199164		ADGRD2	0.00143811
ADGRF3	0.000713102		ADGRE2	0.00267386
ADGRG2	0.00230121		ADGRE5	0.0105501
ADGRG5	0.00841947		ADGRF3	0.00298126
ADGRG6	0.0252616		ADGRG1	0.128552
ADGRL1	0.183749		ADGRG2	0.00551893
ADGRL2	0.213761		ADGRG5	0.00119261
ADGRL3	0.190771		ADGRG6	0.0137806
ADGRL4	0.0178058		ADGRL1	0.191843
ADGRV1	0.0884194		ADGRL2	0.446188
ADH5	1.0662		ADGRL3	0.314912
ADHFE1	0.06051		ADGRL4	0.00257759
ADI1	0.689705		ADGRV1	0.427821
ADIPOR1	0.734236		ADH5	0.846978
ADIPOR2	0.161388		ADHFE1	0.0435103
ADK	0.180047		ADI1	0.755
ADM	0.329719		ADIPOR1	0.436543
ADM2	0.000825164		ADIPOR2	0.14985
ADM5	0.00508242		ADIRF	0.00634792
ADNP	0.531119		ADK	0.190231
ADNP2	0.131463		ADM	0.0805928
ADNP-AS1	0.0102479		ADM2	0.00475697
ADO	0.108572		ADM5	0.0067624
ADORA1	0.0379579		ADNP	0.871221
ADORA2A-AS1	0.00848859		ADNP2	0.155332
ADORA2B	0.0367426		ADNP-AS1	0.0648792
ADPGK	0.173134		ADO	0.129096
ADPGK-AS1	0.00110177		ADORA1	0.00588855
ADPRH	0.0157032		ADORA2A-AS1	0.00203771
ADPRHL1	0.731641		ADORA2B	0.00116804
ADPRHL2	0.308344		ADPGK	0.153285
ADPRM	0.0699452		ADPGK-AS1	0.00166943
ADRA1D	0.00737152		ADPRH	0.00670606
ADRA2A	0.000792873		ADPRHL1	0.0102297
ADRA2B	0.0444145		ADPRHL2	0.197494
ADRA2C	0.00718326		ADPRM	0.0747696
ADRB1	0.0012447		ADRA1D	0.00556141
ADRB2	0.0209006		ADRA2A	0.00742673
ADRB3	0.00787715		ADRA2B	0.00190277
ADRBK1	0.12934		ADRA2C	0.00828286
ADRBK2	0.087287		ADRB1	0.00174737
ADRM1	0.867732		ADRB2	0.00164258
ADSL	0.811291		ADRBK1	0.0785705
ADSS	0.172826		ADRBK2	0.0655788
ADSSL1	0.21043		ADRM1	0.787237
ADTRP	0.000766513		ADSL	0.592129
AEBP1	0.703511		ADSS	0.340896
AEBP2	0.150951		ADSSL1	0.0557397
AEN	0.0465843		AEBP1	0.149618
AES	2.17543		AEBP2	0.2449
AF001548.5	0.000680133		AEN	0.142782
AF011889.2	0.000889194		AES	0.660955
AF038458.5	0.0022459		AF001548.5	0.00290745
AF064858.8	0.000485922		AF003625.3	0.0076028
AF064860.7	0.00168254		AF011889.2	0.0019703
AF121898.3	0.000672712		AF038458.5	0.00401005
AF127577.12	0.000707644		AF064858.8	0.00130284
AF127936.9	0.0217863		AF127577.12	0.00141965
AF129408.17	0.0059331		AF127936.7	0.000762055
AF131215.8	0.00192224		AF127936.9	0.069819
AF131216.1	0.00647341		AF129408.17	0.00984784
AF131216.5	0.00194788		AF131215.8	0.00247555
AF131217.1	0.00379608		AF131216.1	0.0116175
AF146191.4	0.00331418		AF131216.6	0.000751337
AF196972.9	0.00607126		AF146191.4	0.00760375
AF213884.2	0.000664923		AF196970.3	0.000986768
AFAP1	0.0789098		AF196972.9	0.00619405
AFAP1L1	0.139408		AFAP1	0.127465
AFAP1L2	0.0449267		AFAP1L1	0.00223398
AFF1	0.26751		AFAP1L2	0.0168209
AFF2	0.0679429		AFF1	0.109115
AFF3	0.0734859		AFF2	0.0442114
AFF4	0.477127		AFF3	0.0988721
AFG3L2	0.595273		AFF4	0.344468
AFMID	0.211976		AFG3L2	0.237225
AFTPH	0.0977998		AFMID	0.216023
AGA	0.035124		AFP	0.00468251
AGAP1	0.191051		AFTPH	0.10995
AGAP2-AS1	0.001309		AGA	0.0709871
AGAP3	0.198546		AGAP1	0.241937
AGAP4	0.0726713		AGAP2	0.00947161
AGAP5	0.0273706		AGAP2-AS1	0.0114519
AGAP6	0.0436093		AGAP3	0.134533
AGAP9	0.038162		AGAP4	0.0457882
AGBL2	0.00341903		AGAP5	0.0106291
AGBL3	0.00772922		AGAP6	0.0443656
AGBL4	0.0151624		AGAP9	0.0256003
AGBL5	0.214338		AGBL2	0.0195222
AGBL5-AS1	0.00383648		AGBL3	0.0207594
AGER	0.0264955		AGBL4	0.00329065
AGFG1	0.235997		AGBL5	0.331748
AGFG2	0.0166242		AGBL5-AS1	0.00223741
AGGF1	0.318001		AGER	0.0170003
AGK	0.06012		AGFG1	0.167675
AGL	0.80718		AGFG2	0.01137
AGMAT	0.0114477		AGGF1	0.29468
AGMO	0.00224858		AGK	0.0668146
AGO1	0.167777		AGL	0.0832595
AGO2	0.328944		AGMAT	0.0195503
AGO3	0.203857		AGO1	0.198152
AGO4	0.128517		AGO2	0.30464
AGPAT1	0.816242		AGO3	0.208238
AGPAT2	0.524996		AGO4	0.0875363
AGPAT3	0.0851508		AGPAT1	0.597033
AGPAT4	0.13896		AGPAT2	0.178947
AGPAT5	0.206071		AGPAT3	0.0581875
AGPS	0.163965		AGPAT4	0.163713
AGRN	0.197411		AGPAT5	0.198788
AGRP	0.00251901		AGPS	0.161041
AGT	0.0126318		AGRN	0.248753
AGTPBP1	0.0937724		AGTPBP1	0.168517
AGTRAP	0.23549		AGTR1	0.000799777
AGXT	0.00140508		AGTRAP	0.582175
AHCTF1	0.0792525		AHCTF1	0.118751
AHCY	1.49801		AHCY	1.00629
AHCYL1	0.685353		AHCYL1	0.391874
AHCYL2	0.0702179		AHCYL2	0.0503243
AHDC1	0.216759		AHDC1	0.321644
AHI1	0.130291		AHI1	0.326117
AHNAK	0.326633		AHNAK	0.600193
AHNAK2	0.189862		AHNAK2	0.0112947
AHR	0.00921782		AHR	0.0061001
AHRR	0.00164001		AHRR	0.00185607
AHSA1	0.551498		AHSA1	0.518512
AHSA2	0.154504		AHSA2	0.102432
AICDA	0.000829062		AHSG	0.00199727
AIDA	0.32488		AICDA	0.00092218
AIF1	0.00353228		AIDA	0.357798
AIF1L	0.234827		AIF1	0.0113478
AIFM1	0.458358		AIF1L	0.519971
AIFM2	0.073468		AIFM1	0.0848081
AIFM3	0.0156604		AIFM2	0.0156003
AIG1	0.395451		AIFM3	0.00682919
AIM1	0.00157926		AIG1	0.312683
AIM1L	0.000864495		AIM1	0.00494977
AIM2	0.0015009		AIM1L	0.0236561
AIMP1	0.442062		AIM2	0.0278614
AIMP2	0.252932		AIMP1	0.440581
AIP	0.444421		AIMP2	0.150624
AIPL1	0.000775265		AIP	0.324246
AJ011932.1	0.0196457		AJ006998.2	0.00637711
AJUBA	0.277873		AJ011932.1	0.00112474
AK1	1.13236		AJAP1	0.0351148
AK2	0.888201		AJUBA	0.426537
AK3	0.669853		AK1	0.568316
AK4	1.26914		AK2	0.388038
AK5	0.000648479		AK3	0.342534
AK6	0.389947		AK4	0.0547386
AK7	0.0250643		AK5	0.0135537
AK8	0.00651807		AK6	0.410056
AK9	0.0349239		AK7	0.0237468
AKAP1	0.188529		AK8	0.00729862
AKAP10	0.161665		AK9	0.0752905
AKAP11	0.117724		AKAP1	0.0676665
AKAP12	0.398908		AKAP10	0.134062
AKAP13	0.357521		AKAP11	0.12112
AKAP14	0.000549733		AKAP12	0.755416
AKAP17A	0.100211		AKAP13	0.30015
AKAP2	0.00613889		AKAP14	0.0195156
AKAP3	0.00568734		AKAP17A	0.08218
AKAP4	0.000777387		AKAP2	0.00294485
AKAP5	0.0169631		AKAP3	0.0102501
AKAP6	0.0350368		AKAP5	0.00621632
AKAP7	0.133304		AKAP6	0.115246
AKAP8	0.0758167		AKAP7	0.152436
AKAP8L	0.35909		AKAP8	0.0983115
AKAP9	0.734775		AKAP8L	0.199474
AKIP1	0.208675		AKAP9	1.02766
AKIRIN1	0.908642		AKIP1	0.364209
AKIRIN2	0.393034		AKIRIN1	0.894714
AKNA	0.0434069		AKIRIN2	0.889552
AKR1A1	0.900083		AKNA	0.0460533
AKR1B1	0.882839		AKNAD1	0.00345119
AKR1B10	0.00112408		AKR1A1	0.97917
AKR1B15	0.0257082		AKR1B1	0.6798
AKR1C1	0.191461		AKR1B15	0.00190224
AKR1C2	0.00159557		AKR1C1	0.0472277
AKR1C3	0.00499235		AKR1C2	0.0112459
AKR1C4	0.0011239		AKR1C3	0.000998263
AKR1D1	0.000613077		AKR1C4	0.00230174
AKR1E2	0.0147133		AKR1E2	0.00883344
AKR7A2	0.594054		AKR7A2	0.764087
AKR7A3	0.00298702		AKR7A3	0.00406394
AKT1	0.393399		AKT1	0.336834
AKT1S1	0.470875		AKT1S1	0.37946
AKT2	0.294431		AKT2	0.278984
AKT3	0.106775		AKT3	0.207606
AKTIP	0.146367		AKTIP	0.116154
AL022341.3	0.0008562		AL022341.3	0.00327043
AL022344.7	0.00582748		AL022476.2	0.00099457
AL022476.2	0.000617192		AL023806.1	0.00142351
AL023806.1	0.000974564		AL049794.1	0.00508631
AL035610.2	0.000757415		AL121578.2	0.00336381
AL049794.1	0.0047358		AL133245.2	0.0104672
AL121578.2	0.0035415		AL356585.2	0.00939561
AL132709.1	0.00058485		AL358852.1	0.0134075
AL133245.2	0.0141903		AL365181.2	0.00789532
AL133493.2	0.000618647		AL513523.2	0.00166806
AL161668.5	0.00652364		AL592528.1	0.0137737
AL354828.1	0.000739602		ALAD	0.097911
AL354828.2	0.000733932		ALAS1	0.113341
AL356585.2	0.00239008		ALCAM	0.162274
AL358852.1	0.00655081		ALDH16A1	0.170945
AL365181.2	0.0487903		ALDH18A1	0.164743
AL513523.2	0.000330023		ALDH1A1	0.00123182
AL592183.1	0.000467696		ALDH1A2	0.00198851
ALAD	0.230364		ALDH1A3	0.00133182
ALAS1	0.290303		ALDH1B1	0.0635573
ALAS2	0.00507673		ALDH1L2	0.00606505
ALCAM	0.0854444		ALDH2	0.248237
ALDH16A1	0.126831		ALDH3A1	0.00162543
ALDH18A1	0.115525		ALDH3A2	0.169675
ALDH1A1	0.00914928		ALDH3B1	0.00968636
ALDH1A2	0.012042		ALDH4A1	0.050705
ALDH1B1	0.0664573		ALDH5A1	0.0527672
ALDH1L1	0.00154754		ALDH6A1	0.248861
ALDH1L2	0.00094129		ALDH7A1	0.450056
ALDH2	0.73339		ALDH9A1	0.343745
ALDH3A1	0.0016734		ALDOA	2.37682
ALDH3A2	0.806395		ALDOC	0.0275013
ALDH3B1	0.00190677		ALG1	0.0532236
ALDH4A1	0.236762		ALG10	0.0198679
ALDH5A1	0.0883559		ALG10B	0.0515168
ALDH6A1	0.412053		ALG11	0.0455278
ALDH7A1	0.423334		ALG12	0.109019
ALDH8A1	0.0032444		ALG13	0.197862
ALDH9A1	0.388651		ALG14	0.130442
ALDOA	30.0763		ALG1L	0.0115194
ALDOC	0.854197		ALG1L2	0.0450016
ALG1	0.0489255		ALG2	0.104151
ALG10	0.0112886		ALG3	0.314809
ALG10B	0.0424632		ALG5	0.384028
ALG11	0.0329583		ALG6	0.0959411
ALG12	0.125281		ALG8	0.258709
ALG13	0.154701		ALG9	0.0741572
ALG14	0.0729129		ALK	0.000896162
ALG1L	0.0117023		ALKBH1	0.0534683
ALG1L2	0.0352215		ALKBH2	0.290099
ALG2	0.164338		ALKBH3	0.098484
ALG3	0.267612		ALKBH4	0.171146
ALG5	0.306791		ALKBH5	0.48479
ALG6	0.0400179		ALKBH6	0.0856384
ALG8	0.237943		ALKBH7	1.6762
ALG9	0.0485508		ALKBH8	0.0360188
ALK	0.00117946		ALMS1	0.111735
ALKBH1	0.0633999		ALOX12-AS1	0.0743522
ALKBH2	0.138851		ALOX12B	0.00204909
ALKBH3	0.107565		ALOX15	0.0024727
ALKBH4	0.27124		ALOX5	0.00148674
ALKBH5	1.224		ALPK1	0.014238
ALKBH6	0.178558		ALPK2	0.0040569
ALKBH7	3.14531		ALPK3	0.013803
ALKBH8	0.0219135		ALPL	0.135883
ALMS1	0.0680272		ALS2	0.0996267
ALOX12	0.00253031		ALS2CL	0.00295282
ALOX12-AS1	0.0566682		ALS2CR12	0.00121417
ALOX12B	0.00327937		ALX1	0.103438
ALOX15	0.00256653		ALX3	0.00223162
ALOX15B	0.00181178		ALX4	0.04052
ALOX5AP	0.00149119		ALYREF	0.373551
ALPK1	0.00107101		AMACR	0.0172919
ALPK2	0.907561		AMBN	0.00128046
ALPK3	0.431025		AMBP	0.00333548
ALPL	0.00354882		AMBRA1	0.0490655
ALS2	0.0961782		AMD1	0.685441
ALS2CL	0.00769918		AMDHD1	0.00129445
ALS2CR12	0.00344349		AMDHD2	0.152469
ALX1	0.112398		AMER1	0.0591482
ALX3	0.00270948		AMER2	0.0481258
ALYREF	0.250609		AMER3	0.0133672
AMACR	0.0184213		AMFR	0.148679
AMBP	0.00122313		AMH	0.102168
AMBRA1	0.0650456		AMHR2	0.0013208
AMD1	0.62809		AMIGO1	0.0253323
AMDHD1	0.00363782		AMIGO2	0.0299047
AMDHD2	0.133325		AMMECR1	0.0918465
AMER1	0.0367151		AMMECR1L	0.0825683
AMER2	0.0016896		AMN	0.00336284
AMER3	0.00215846		AMN1	0.0828531
AMFR	0.127514		AMOT	0.194716
AMH	0.0878987		AMOTL1	0.150251
AMHR2	0.199926		AMOTL2	0.36384
AMIGO1	0.0316928		AMPD2	0.109005
AMIGO2	0.0703381		AMPD3	0.00325325
AMMECR1	0.0692461		AMPH	0.115423
AMMECR1L	0.0613946		AMT	0.0961644
AMN	0.00611198		AMY2B	0.00286283
AMN1	0.0907228		AMZ2	0.665819
AMOT	0.060188		ANAPC1	0.113855
AMOTL1	0.0926658		ANAPC10	0.221116
AMOTL2	0.337307		ANAPC11	3.40316
AMPD2	0.071887		ANAPC13	1.18108
AMPD3	0.0533252		ANAPC15	0.832401
AMPH	0.00435731		ANAPC16	2.95151
AMT	0.256075		ANAPC2	0.0803276
AMY2B	0.0112453		ANAPC4	0.0684285
AMZ1	0.00269447		ANAPC5	0.57061
AMZ2	0.591527		ANAPC7	0.210867
ANAPC1	0.0997932		ANG	0.0202441
ANAPC10	0.21239		ANGEL1	0.0440251
ANAPC11	3.06434		ANGEL2	0.160736
ANAPC13	1.05828		ANGPT1	0.0186149
ANAPC15	0.386371		ANGPT2	0.0416204
ANAPC16	3.53054		ANGPTL1	0.00635159
ANAPC2	0.118527		ANGPTL2	0.0350756
ANAPC4	0.178629		ANGPTL4	0.0295343
ANAPC5	0.519951		ANGPTL6	0.00102914
ANAPC7	0.139315		ANK1	0.0139324
ANG	0.0336539		ANK2	0.21659
ANGEL1	0.056128		ANK3	0.164992
ANGEL2	0.158859		ANKAR	0.028322
ANGPT1	0.145808		ANKDD1A	0.0196113
ANGPT2	0.0561331		ANKDD1B	0.00196337
ANGPT4	0.000685805		ANKEF1	0.0292059
ANGPTL1	0.00105649		ANKFY1	0.145967
ANGPTL2	0.0458825		ANKH	0.0481372
ANGPTL4	0.0611094		ANKHD1	0.0516488
ANGPTL6	0.00191965		ANKHD1-EIF4EBP3	0.00493846
ANGPTL8	0.000214686		ANKIB1	0.146691
ANK1	0.016703		ANKLE1	0.0138441
ANK2	0.150939		ANKLE2	0.208679
ANK3	0.386271		ANKMY1	0.0167831
ANKAR	0.0237014		ANKMY2	0.0768679
ANKDD1A	0.0178944		ANKRA2	0.157503
ANKEF1	0.0348048		ANKRD1	0.0171036
ANKFY1	0.120128		ANKRD10	0.77671
ANKH	0.151008		ANKRD11	0.89208
ANKHD1	0.0505885		ANKRD12	0.573532
ANKHD1-EIF4EBP3	0.00359131		ANKRD13A	0.0949591
ANKIB1	0.122269		ANKRD13B	0.0737248
ANKLE1	0.0108361		ANKRD13C	0.139659
ANKLE2	0.1858		ANKRD13D	0.152119
ANKMY1	0.0102707		ANKRD16	0.042104
ANKMY2	0.254294		ANKRD17	0.340021
ANKRA2	0.234713		ANKRD18A	0.00350932
ANKRD1	2.25677		ANKRD18B	0.0292516
ANKRD10	0.540801		ANKRD20A3	0.00324095
ANKRD11	0.915354		ANKRD20A4	0.00368207
ANKRD12	0.626613		ANKRD23	0.00403456
ANKRD13A	0.126064		ANKRD24	0.000997411
ANKRD13B	0.00900898		ANKRD26	0.248427
ANKRD13C	0.0973211		ANKRD27	0.063069
ANKRD13D	0.160817		ANKRD28	0.26038
ANKRD16	0.0720052		ANKRD29	0.0175041
ANKRD17	0.419759		ANKRD30A	0.000849342
ANKRD18A	0.0017376		ANKRD31	0.00629802
ANKRD18B	0.0122296		ANKRD33B	0.0142085
ANKRD20A3	0.000977803		ANKRD34A	0.00202991
ANKRD20A4	0.0008819		ANKRD34B	0.00265873
ANKRD23	0.00478598		ANKRD34C-AS1	0.00188019
ANKRD24	0.0050393		ANKRD35	0.0120036
ANKRD26	0.277271		ANKRD36	0.0910878
ANKRD27	0.0446378		ANKRD36B	0.0668222
ANKRD28	0.114574		ANKRD36C	0.0773911
ANKRD29	0.00911531		ANKRD37	0.0282532
ANKRD31	0.00166924		ANKRD39	0.176396
ANKRD33	0.00136605		ANKRD40	0.379975
ANKRD33B	0.196265		ANKRD42	0.0580157
ANKRD34A	0.032916		ANKRD44	0.0359954
ANKRD35	0.00364608		ANKRD45	0.0465168
ANKRD36	0.0741378		ANKRD46	0.197336
ANKRD36B	0.0642298		ANKRD49	0.21601
ANKRD36C	0.0399933		ANKRD50	0.112535
ANKRD37	0.183842		ANKRD52	0.0890367
ANKRD39	0.18621		ANKRD53	0.00792031
ANKRD40	0.251585		ANKRD54	0.250151
ANKRD42	0.0276298		ANKRD6	0.086524
ANKRD44	0.0128867		ANKRD61	0.000972999
ANKRD45	0.00637817		ANKRD62	0.00148581
ANKRD46	0.185864		ANKRD65	0.00313724
ANKRD49	0.122678		ANKRD66	0.00575954
ANKRD50	0.0628895		ANKRD7	0.000622569
ANKRD52	0.0902449		ANKRD9	0.171394
ANKRD53	0.0158144		ANKS1A	0.094584
ANKRD54	0.164551		ANKS1B	0.0947888
ANKRD6	0.0693515		ANKS3	0.20966
ANKRD65	0.00793845		ANKS6	0.0765103
ANKRD7	0.000811271		ANKZF1	0.155546
ANKRD9	0.444306		ANLN	0.125829
ANKS1A	0.150728		ANO10	0.0950747
ANKS1B	0.00393163		ANO2	0.00283949
ANKS3	0.190534		ANO3	0.14086
ANKS6	0.0768148		ANO4	0.014025
ANKZF1	0.681059		ANO5	0.0306697
ANLN	0.038679		ANO6	0.102388
ANO1	0.00498322		ANO7	0.0115264
ANO10	0.0911859		ANO8	0.0316148
ANO2	0.000898314		ANOS1	0.0263309
ANO3	0.00162734		ANP32A	1.01076
ANO4	0.00496447		ANP32B	2.84473
ANO5	0.0546446		ANP32E	1.34671
ANO6	0.195542		ANPEP	0.0032016
ANO7	0.0393867		ANTXR1	0.252021
ANO8	0.0456957		ANTXR2	0.112772
ANOS1	0.0283117		ANXA1	0.244275
ANP32A	1.13884		ANXA10	0.00264234
ANP32B	1.67786		ANXA11	0.125967
ANP32E	0.548368		ANXA2	1.99626
ANPEP	0.000660068		ANXA2R	0.0566688
ANTXR1	0.298467		ANXA3	0.0933631
ANTXR2	0.290822		ANXA4	0.0557699
ANXA1	0.123593		ANXA5	0.522626
ANXA11	0.663679		ANXA6	0.309563
ANXA2	1.40102		ANXA7	0.19935
ANXA2R	0.0318417		ANXA8L1	0.00240239
ANXA3	0.433302		AOAH	0.0018348
ANXA4	0.272901		AOC2	0.00285039
ANXA5	0.659436		AOX1	0.00152754
ANXA6	1.70595		AP000221.1	0.00152467
ANXA7	0.295576		AP000223.42	0.00537931
ANXA8	0.00375919		AP000230.1	0.00810704
ANXA8L1	0.0309266		AP000251.3	0.0357272
AOC2	0.00565007		AP000253.1	0.00798115
AOC3	0.00442066		AP000254.8	0.0137953
AOX1	0.000786575		AP000282.2	0.00139049
AP000221.1	0.00530695		AP000304.12	0.00513307
AP000223.42	0.0112496		AP000318.2	0.00207493
AP000230.1	0.00251624		AP000320.6	0.0044305
AP000251.3	0.0249024		AP000344.3	0.0136759
AP000253.1	0.00437045		AP000345.1	0.00592278
AP000254.8	0.0127366		AP000350.10	0.00232401
AP000255.6	0.000238503		AP000350.5	0.00766675
AP000302.58	0.000333679		AP000431.1	0.0039623
AP000304.12	0.00460556		AP000442.1	0.00484737
AP000318.2	0.00216764		AP000462.3	0.00289893
AP000320.6	0.000614425		AP000473.5	0.0103937
AP000344.3	0.0203345		AP000487.5	0.0385644
AP000345.1	0.000648294		AP000569.9	0.0117256
AP000350.10	0.000751184		AP000679.2	0.00151917
AP000350.5	0.0134059		AP000692.10	0.016374
AP000438.2	0.00130056		AP000704.5	0.0188276
AP000442.1	0.00227214		AP000708.1	0.00854644
AP000462.3	0.00262634		AP000769.1	0.0242087
AP000473.5	0.000971688		AP000866.1	0.00200493
AP000487.5	0.0128975		AP000962.2	0.00913622
AP000569.9	0.0035702		AP001055.6	0.00537069
AP000692.10	0.0134513		AP001062.7	0.00531934
AP000695.4	0.00718404		AP001065.15	0.000897344
AP000704.5	0.0138041		AP001172.2	0.0117665
AP000708.1	0.00284925		AP001258.4	0.0151597
AP000769.1	0.0463511		AP001347.6	0.0471095
AP000769.7	0.00104461		AP001372.2	0.0569609
AP000866.1	0.00235888		AP001412.1	0.016975
AP000962.2	0.00158549		AP001432.14	0.00305686
AP001055.6	0.0144739		AP001437.1	0.006617
AP001062.7	0.0344175		AP001462.6	0.0617596
AP001258.4	0.0017972		AP001469.9	0.0116687
AP001347.6	0.00464559		AP001505.10	0.0348077
AP001372.2	0.038822		AP001596.6	0.0022454
AP001412.1	0.00655409		AP001626.2	0.0020246
AP001432.14	0.000567357		AP002856.5	0.00135964
AP001437.1	0.00568395		AP003068.23	0.002177
AP001439.2	0.00376056		AP003068.9	0.0055701
AP001462.6	0.0289123		AP003419.16	0.029584
AP001468.58	0.00119261		AP003774.6	0.00414197
AP001469.7	0.000719356		AP006216.10	0.00355838
AP001469.9	0.00627096		AP006222.2	0.480942
AP001505.10	0.0378792		AP006285.2	0.00429197
AP001596.6	0.00233448		AP006621.5	0.111297
AP001626.2	0.00138832		AP1AR	0.0949781
AP002954.3	0.000739265		AP1B1	0.166908
AP003068.23	0.0142492		AP1G1	0.208543
AP003068.9	0.0034575		AP1G2	0.0415613
AP003419.16	0.0175866		AP1M1	0.32338
AP003774.6	0.00696512		AP1M2	0.0194679
AP006216.10	0.000988136		AP1S1	0.734559
AP006222.2	0.376638		AP1S2	2.75113
AP006285.2	0.00235787		AP1S3	0.0143339
AP006621.5	0.135943		AP2A1	0.382172
AP1AR	0.0443605		AP2A2	0.360001
AP1B1	0.168509		AP2B1	0.852543
AP1G1	0.145181		AP2M1	1.35325
AP1G2	0.127659		AP2S1	1.98768
AP1M1	0.216535		AP3B1	0.189792
AP1M2	0.00284622		AP3B2	0.021639
AP1S1	0.386952		AP3D1	0.53839
AP1S2	1.10849		AP3M1	0.269334
AP1S3	0.00597316		AP3M2	0.114703
AP2A1	0.60429		AP3S1	2.33393
AP2A2	0.360371		AP3S2	0.0669425
AP2B1	0.689247		AP4B1	0.0315481
AP2M1	2.37378		AP4B1-AS1	0.00374352
AP2S1	2.27941		AP4E1	0.0500596
AP3B1	0.24096		AP4M1	0.260108
AP3B2	0.000790053		AP4S1	0.0960083
AP3D1	0.569762		AP5B1	0.0118319
AP3M1	0.242802		AP5M1	0.251782
AP3M2	0.0894728		AP5S1	0.0628205
AP3S1	0.969428		AP5Z1	0.0461145
AP3S2	0.0733636		APAF1	0.123368
AP4B1	0.0294353		APBA1	0.0141509
AP4B1-AS1	0.000990966		APBA2	0.267391
AP4E1	0.0635245		APBA3	0.0576508
AP4M1	0.13154		APBB1	0.28545
AP4S1	0.0880169		APBB2	0.240263
AP5B1	0.031201		APBB3	0.0668981
AP5M1	0.373186		APC	0.193375
AP5S1	0.0540595		APC2	0.142398
AP5Z1	0.0517253		APCDD1	0.263963
APAF1	0.0950526		APEH	0.197163
APBA1	0.00289875		APELA	0.00369546
APBA2	0.0876583		APEX1	2.22953
APBA3	0.0955719		APEX2	0.088017
APBB1	0.38482		APH1A	1.00279
APBB1IP	0.0015446		APH1B	0.0629028
APBB2	0.0325309		API5	0.40925
APBB3	0.0633812		APIP	0.207828
APC	0.10656		APITD1	0.268227
APC2	0.00317719		APITD1-CORT	0.0918031
APCDD1	0.00949721		APLF	0.0210168
APCDD1L	0.077311		APLN	0.00160969
APEH	0.327959		APLP1	1.12628
APELA	0.0307204		APLP2	0.821688
APEX1	2.10211		APMAP	0.331623
APEX2	0.103961		APOA1	0.0354495
APH1A	0.833693		APOA1BP	0.54151
APH1B	0.0475688		APOB	0.0051941
API5	0.217001		APOBEC3A	0.00212407
APIP	0.196129		APOBEC3B	0.000954421
APITD1	0.0884468		APOBEC3C	0.0174102
APITD1-CORT	0.00621531		APOBEC3F	0.00324686
APLF	0.0083831		APOBEC3G	0.000800278
APLN	0.00406042		APOC1	0.546824
APLNR	0.0481714		APOD	0.00118283
APLP1	0.241252		APOE	0.42768
APLP2	1.41969		APOL1	0.00391088
APMAP	0.288584		APOL2	0.0557475
APOA1	0.430923		APOL4	0.000882448
APOA1BP	1.11931		APOLD1	0.183298
APOA2	0.00466433		APOM	0.0428776
APOA4	0.00346186		APOO	0.283176
APOB	0.0166073		APOOL	0.253009
APOBEC2	1.00042		APOPT1	0.822033
APOBEC3A	0.002326		APP	1.09169
APOBEC3B	0.00338138		APPBP2	0.220718
APOBEC3C	0.258835		APPL1	0.281295
APOBEC3D	0.00764616		APPL2	0.15173
APOBEC3F	0.048363		APRT	1.51744
APOBEC3G	0.0333822		APTR	0.107152
APOC1	0.20496		APTX	0.229476
APOC3	0.000629753		AQP1	0.00366346
APOE	14.5176		AQP11	0.0155145
APOL1	0.000820092		AQP3	0.00396261
APOL2	0.0577532		AQP4-AS1	0.000677519
APOLD1	0.0890632		AQP5	0.00383133
APOM	0.0200862		AQP7	0.00145737
APOO	0.359261		AQR	0.205328
APOOL	0.215591		AR	0.0881098
APOPT1	0.737793		ARAF	0.193948
APP	1.33344		ARAP1	0.0352103
APPBP2	0.239386		ARAP2	0.00557004
APPL1	0.30535		ARAP3	0.0223372
APPL2	0.100122		ARCN1	0.239341
APRT	1.35956		AREL1	0.0861924
APTR	0.103859		ARF1	1.28709
APTX	0.242106		ARF3	0.654789
AQP1	0.0793369		ARF4	0.905068
AQP10	0.0495426		ARF4-AS1	0.0303046
AQP11	0.0157909		ARF5	1.6612
AQP3	0.00315014		ARF6	0.71327
AQP4	0.00164168		ARFGAP1	0.105609
AQP5	0.00355419		ARFGAP2	0.325647
AQP7	0.000356255		ARFGAP3	0.0859291
AQP8	0.00222108		ARFGEF1	0.137226
AQR	0.188218		ARFGEF2	0.0533704
AR	0.00696119		ARFGEF3	0.0327423
ARAF	0.281655		ARFIP1	0.132732
ARAP1	0.209008		ARFIP2	0.281077
ARAP1-AS1	0.0015984		ARFRP1	0.192422
ARAP1-AS2	0.000312798		ARG2	0.0833192
ARAP2	0.00239585		ARGLU1	1.64776
ARAP3	0.0156928		ARHGAP1	0.130419
ARCN1	0.271863		ARHGAP10	0.0577845
AREG	0.0062016		ARHGAP11A	0.207447
AREL1	0.0689788		ARHGAP11B	0.246861
ARF1	2.13563		ARHGAP12	0.123013
ARF3	0.670909		ARHGAP15	0.0140494
ARF4	1.05953		ARHGAP17	0.16085
ARF4-AS1	0.0108357		ARHGAP18	0.0313434
ARF5	1.06461		ARHGAP19	0.0709667
ARF6	0.367936		ARHGAP19-SLIT1	0.0495568
ARFGAP1	0.12002		ARHGAP20	0.00185116
ARFGAP2	0.375202		ARHGAP21	0.349442
ARFGAP3	0.150574		ARHGAP22	0.0120381
ARFGEF1	0.194711		ARHGAP23	0.0121606
ARFGEF2	0.104797		ARHGAP24	0.165715
ARFGEF3	0.0205105		ARHGAP26	0.0339663
ARFIP1	0.129921		ARHGAP27	0.00390597
ARFIP2	0.352276		ARHGAP28	0.145959
ARFRP1	0.196329		ARHGAP29	0.16427
ARG2	0.0905626		ARHGAP31	0.00883577
ARGLU1	1.00477		ARHGAP31-AS1	0.00122092
ARHGAP1	0.400264		ARHGAP32	0.108336
ARHGAP10	0.0944193		ARHGAP33	0.105918
ARHGAP11A	0.0301969		ARHGAP35	0.295682
ARHGAP11B	0.0270025		ARHGAP39	0.0554245
ARHGAP12	0.125299		ARHGAP4	0.00911712
ARHGAP17	0.10353		ARHGAP42	0.0249791
ARHGAP18	0.0099579		ARHGAP44	0.0230314
ARHGAP19	0.0338664		ARHGAP5	0.493114
ARHGAP20	0.00041035		ARHGAP5-AS1	0.08133
ARHGAP21	0.183679		ARHGAP6	0.014928
ARHGAP22	0.0220059		ARHGAP8	0.00117396
ARHGAP23	0.0631649		ARHGAP9	0.00318457
ARHGAP24	0.0313354		ARHGDIA	0.712005
ARHGAP25	0.0111768		ARHGDIB	0.0309611
ARHGAP26	0.116942		ARHGDIG	0.0437785
ARHGAP27	0.025324		ARHGEF1	0.0759853
ARHGAP28	0.0677298		ARHGEF10	0.259676
ARHGAP29	0.144052		ARHGEF10L	0.0564954
ARHGAP31	0.310482		ARHGEF11	0.0500992
ARHGAP31-AS1	0.000490572		ARHGEF12	0.240692
ARHGAP32	0.0630729		ARHGEF16	0.0134056
ARHGAP33	0.0303181		ARHGEF17	0.152215
ARHGAP35	0.266869		ARHGEF18	0.00410338
ARHGAP39	0.0330635		ARHGEF19	0.0447566
ARHGAP4	0.0548239		ARHGEF2	0.178349
ARHGAP42	0.384634		ARHGEF25	0.0800101
ARHGAP44	0.068525		ARHGEF26	0.157414
ARHGAP5	0.528671		ARHGEF28	0.00103889
ARHGAP5-AS1	0.151899		ARHGEF3	0.0108349
ARHGAP6	0.108963		ARHGEF33	0.0209391
ARHGAP8	0.00403406		ARHGEF35	0.0139323
ARHGAP9	0.00102674		ARHGEF37	0.0301656
ARHGDIA	0.633849		ARHGEF39	0.105259
ARHGDIB	0.0471428		ARHGEF4	0.027814
ARHGDIG	0.0157705		ARHGEF40	0.24472
ARHGEF1	0.155809		ARHGEF5	0.00566881
ARHGEF10	0.267519		ARHGEF6	0.0133981
ARHGEF10L	0.0602863		ARHGEF7	0.224636
ARHGEF11	0.0662221		ARHGEF7-AS2	0.00999081
ARHGEF12	0.300405		ARHGEF9	0.216575
ARHGEF15	0.00751727		ARID1A	0.00519313
ARHGEF16	0.0655979		ARID1B	0.477599
ARHGEF17	0.180413		ARID2	0.303037
ARHGEF18	0.00154101		ARID3A	0.69423
ARHGEF19	0.0331146		ARID3B	0.278888
ARHGEF2	0.297465		ARID4A	0.490465
ARHGEF25	0.0898333		ARID4B	0.784279
ARHGEF26	0.0702304		ARID5A	0.0362032
ARHGEF28	0.00553221		ARID5B	0.210078
ARHGEF3	0.0328454		ARIH1	0.259482
ARHGEF33	0.0153531		ARIH2	0.359081
ARHGEF35	0.0214498		ARIH2OS	0.0393687
ARHGEF37	0.0311319		ARL1	0.264373
ARHGEF39	0.0194806		ARL10	0.10318
ARHGEF4	0.0211616		ARL13B	0.154608
ARHGEF40	0.102907		ARL14	0.000342486
ARHGEF5	0.00967075		ARL14EP	0.253564
ARHGEF6	0.00989708		ARL15	0.0314033
ARHGEF7	0.201779		ARL16	1.05186
ARHGEF9	0.24241		ARL17A	0.0414501
ARID1A	0.696289		ARL17B	0.0692654
ARID1B	0.35378		ARL2	1.0508
ARID2	0.287571		ARL2BP	0.556358
ARID3A	1.34641		ARL3	0.819104
ARID3B	0.333579		ARL4A	0.724656
ARID4A	0.186839		ARL4C	1.10047
ARID4B	0.576827		ARL4D	0.297802
ARID5A	0.0368691		ARL5A	1.3879
ARID5B	0.102208		ARL5B	0.317689
ARIH1	0.34902		ARL6	0.068466
ARIH2	0.376252		ARL6IP1	2.10272
ARIH2OS	0.0419184		ARL6IP4	2.50359
ARL1	0.485067		ARL6IP5	0.447894
ARL10	0.2021		ARL6IP6	0.68888
ARL11	0.00114697		ARL8A	0.184143
ARL13B	0.0565266		ARL8B	0.203623
ARL14EP	0.253581		ARL9	0.0252522
ARL15	0.0792547		ARMC1	0.361457
ARL16	0.694937		ARMC10	0.608463
ARL17A	0.0429994		ARMC12	0.00616019
ARL17B	0.0361558		ARMC2	0.0815705
ARL2	1.40266		ARMC3	0.0447074
ARL2BP	0.642096		ARMC4	0.0221047
ARL3	0.946096		ARMC5	0.0383656
ARL4A	0.101755		ARMC6	0.21085
ARL4C	0.268629		ARMC7	0.0546932
ARL4D	0.256537		ARMC8	0.230467
ARL5A	1.40821		ARMC9	0.130891
ARL5B	0.307031		ARMCX1	0.208409
ARL6	0.059514		ARMCX2	0.321594
ARL6IP1	0.698114		ARMCX3	0.488535
ARL6IP4	3.32583		ARMCX3-AS1	0.00398918
ARL6IP5	0.76142		ARMCX4	0.0756672
ARL6IP6	0.202614		ARMCX5	0.115513
ARL8A	0.136863		ARMCX6	0.696764
ARL8B	0.247483		ARMT1	0.141334
ARL9	0.0175838		ARNT	0.157282
ARMC1	0.303169		ARNT2	0.0800187
ARMC10	0.597222		ARNTL	0.0108633
ARMC12	0.0164655		ARNTL2	0.00613923
ARMC2	0.0123528		ARPC1A	1.5535
ARMC3	0.000822052		ARPC1B	0.177198
ARMC4	0.00150175		ARPC2	2.67447
ARMC5	0.0465981		ARPC3	1.51794
ARMC6	0.096298		ARPC4	0.869383
ARMC7	0.068967		ARPC5	1.13016
ARMC8	0.245578		ARPC5L	0.661541
ARMC9	0.0841949		ARPIN	0.120705
ARMCX1	0.406802		ARPP19	1.45298
ARMCX2	0.389368		ARPP21	0.0222435
ARMCX3	0.821956		ARRB1	0.0288613
ARMCX3-AS1	0.00396571		ARRB2	0.243595
ARMCX4	0.0749258		ARRDC1	0.0865868
ARMCX5	0.059084		ARRDC1-AS1	0.179072
ARMCX6	1.09761		ARRDC2	0.00304212
ARMS2	0.00111276		ARRDC3	0.548457
ARMT1	0.208597		ARRDC3-AS1	0.0155824
ARNT	0.152515		ARRDC4	0.0234606
ARNT2	0.0350607		ARSA	0.0322244
ARNTL	0.0258211		ARSB	0.17433
ARNTL2	0.00534528		ARSD	0.0786309
ARPC1A	2.66289		ARSD-AS1	0.00150432
ARPC1B	0.345948		ARSE	0.00959487
ARPC2	3.53926		ARSF	0.00222778
ARPC3	2.26727		ARSG	0.0915723
ARPC4	0.774003		ARSI	0.00927795
ARPC4-TTLL3	0.000614537		ARSJ	0.00207265
ARPC5	0.91665		ARSK	0.0507556
ARPC5L	0.578177		ART3	0.0303473
ARPIN	0.0655691		ART5	0.0103721
ARPP19	0.982674		ARTN	0.00100027
ARPP21	0.00137997		ARV1	0.131951
ARRB1	0.0356745		ARVCF	0.108126
ARRB2	0.114463		ARX	0.00292546
ARRDC1	0.15339		ASAH1	0.338983
ARRDC1-AS1	0.16102		ASAH2	0.0150633
ARRDC2	0.0421765		ASAH2B	0.0691643
ARRDC3	0.446515		ASAP1	0.335643
ARRDC3-AS1	0.00896205		ASAP2	0.239483
ARRDC4	0.0344984		ASAP3	0.0546223
ARSA	0.0529848		ASB1	0.117325
ARSB	0.0858548		ASB12	0.00151207
ARSD	0.102192		ASB13	0.0503688
ARSD-AS1	0.000738788		ASB16	0.00177918
ARSE	0.0254238		ASB16-AS1	0.124675
ARSG	0.0945359		ASB18	0.00343636
ARSI	0.00625936		ASB2	0.00544315
ARSJ	0.0020098		ASB3	0.0875635
ARSK	0.0856259		ASB4	0.000776327
ART3	0.0637262		ASB6	0.0790615
ART4	0.00320428		ASB7	0.0562468
ART5	0.0520014		ASB8	0.114795
ARTN	0.0164036		ASB9	0.00149995
ARV1	0.182807		ASCC1	0.12822
ARVCF	0.0490414		ASCC2	0.247216
ASAH1	0.925086		ASCC3	0.147819
ASAH2	0.0118497		ASCL1	0.0618727
ASAH2B	0.0541371		ASCL2	0.00201373
ASAP1	0.628161		ASCL4	0.00422587
ASAP2	0.1335		ASCL5	0.00299381
ASAP3	0.0938316		ASF1A	0.370319
ASB1	0.137301		ASF1B	0.16637
ASB12	0.0131745		ASGR1	0.259548
ASB13	0.0531526		ASGR2	0.00688366
ASB16	0.0050579		ASH1L	0.268089
ASB16-AS1	0.103322		ASH1L-AS1	0.0489299
ASB2	1.1474		ASH2L	0.156221
ASB3	0.0847679		ASIC1	0.0810871
ASB6	0.0673776		ASIC2	0.00271192
ASB7	0.063254		ASIC3	0.0074099
ASB8	0.218827		ASIC4	0.0116294
ASB9	0.00196882		ASIP	0.00484051
ASCC1	0.291029		ASL	0.127207
ASCC2	0.2754		ASMTL	0.0964458
ASCC3	0.147331		ASMTL-AS1	0.00107773
ASCL1	0.00657931		ASNA1	0.472588
ASCL2	0.0125807		ASNS	0.0999568
ASCL5	0.000346297		ASNSD1	0.417353
ASF1A	0.246589		ASPG	0.00196379
ASF1B	0.0284954		ASPH	0.163244
ASGR1	0.19041		ASPHD1	0.0295553
ASH1L	0.364484		ASPHD2	0.037707
ASH1L-AS1	0.0529416		ASPM	0.386717
ASH2L	0.414204		ASPRV1	0.00788948
ASIC1	0.024645		ASPSCR1	0.390774
ASIC2	0.000923746		ASRGL1	0.362786
ASIC3	0.0127297		ASS1	0.0660121
ASIC4	0.0290124		ASTE1	0.0648136
ASIP	0.01505		ASTN1	0.013086
ASL	0.109112		ASTN2	0.0459723
ASMTL	0.0941851		ASUN	0.109329
ASMTL-AS1	0.00670113		ASXL1	0.235029
ASNA1	0.625558		ASXL2	0.093716
ASNS	0.0613766		ASXL3	0.182278
ASNSD1	0.344214		ATAD1	0.21267
ASPG	0.0512927		ATAD2	0.243784
ASPH	0.891802		ATAD2B	0.103913
ASPHD1	0.0461535		ATAD3A	0.173803
ASPHD2	0.0121059		ATAD3B	0.131185
ASPM	0.0471028		ATAD3C	0.0255166
ASPRV1	0.0152036		ATAD5	0.197612
ASPSCR1	0.52433		ATAT1	0.504386
ASRGL1	0.0878884		ATCAY	0.119229
ASS1	0.0541417		ATE1	0.126741
ASTE1	0.030787		ATE1-AS1	0.0518694
ASTN1	0.0146422		ATF1	0.203764
ASTN2	0.0273376		ATF2	0.357819
ASUN	0.177802		ATF3	0.256326
ASXL1	0.258286		ATF4	1.92749
ASXL2	0.15978		ATF5	0.159068
ASXL3	0.0811028		ATF6	0.144655
ATAD1	0.485156		ATF6B	0.508513
ATAD2	0.345552		ATF7	0.154139
ATAD2B	0.0822204		ATF7IP	0.418474
ATAD3A	0.161172		ATF7IP2	0.157284
ATAD3B	0.0887908		ATG10	0.171183
ATAD3C	0.0207928		ATG101	0.346489
ATAD5	0.0439202		ATG12	0.593189
ATAT1	0.283537		ATG13	0.218265
ATCAY	0.00194189		ATG14	0.0883486
ATE1	0.170504		ATG16L1	0.0411124
ATE1-AS1	0.0203169		ATG16L2	0.0284526
ATF1	0.184444		ATG2A	0.0458094
ATF2	0.284763		ATG2B	0.050688
ATF3	0.050092		ATG3	0.371114
ATF4	1.29477		ATG4A	0.0288431
ATF5	0.0794063		ATG4B	0.220504
ATF6	0.207492		ATG4C	0.0888258
ATF6B	0.49473		ATG4D	0.210053
ATF7	0.120737		ATG5	0.260418
ATF7IP	0.152723		ATG7	0.0712595
ATF7IP2	0.356247		ATG9A	0.11041
ATG10	0.2357		ATG9B	0.0814641
ATG101	0.328246		ATHL1	0.0327596
ATG12	0.620687		ATIC	0.341305
ATG13	0.198132		ATL1	0.0857658
ATG14	0.102952		ATL2	0.0823038
ATG16L1	0.040323		ATL3	0.0658047
ATG16L2	0.0213268		ATM	0.305533
ATG2A	0.0834453		ATMIN	0.248276
ATG2B	0.0569522		ATN1	0.441468
ATG3	0.452316		ATOH1	0.399859
ATG4A	0.0619508		ATOH7	0.0117818
ATG4B	0.255849		ATOH8	0.050008
ATG4C	0.072504		ATOX1	1.9765
ATG4D	0.43715		ATP10A	0.00397909
ATG5	0.299538		ATP10B	0.00120934
ATG7	0.0605453		ATP10D	0.0239687
ATG9A	0.292872		ATP11A	0.109238
ATG9B	0.0348045		ATP11B	0.107385
ATHL1	0.0487075		ATP11C	0.114156
ATIC	0.178655		ATP13A1	0.117806
ATL1	0.0167927		ATP13A2	0.149612
ATL2	0.0948894		ATP13A3	0.160815
ATL3	0.0414895		ATP13A4	0.00191981
ATM	0.327468		ATP1A1	0.395111
ATMIN	0.174625		ATP1A2	0.125952
ATN1	0.337149		ATP1A3	0.0782854
ATOH7	0.000604678		ATP1A4	0.00145305
ATOH8	0.0100866		ATP1B1	0.662574
ATOX1	1.53347		ATP1B2	0.0584312
ATP10D	0.0304686		ATP1B3	0.999646
ATP11A	0.365878		ATP2A1	0.00595083
ATP11B	0.0991808		ATP2A1-AS1	0.235326
ATP11C	0.0868585		ATP2A2	0.40552
ATP13A1	0.116718		ATP2A3	0.00634764
ATP13A2	0.110903		ATP2B1	0.884929
ATP13A3	0.809325		ATP2B2	0.00176171
ATP13A4	0.00121106		ATP2B3	0.0025984
ATP13A5-AS1	0.00597689		ATP2B4	0.105132
ATP1A1	3.17514		ATP2C1	0.291689
ATP1A2	0.0428684		ATP2C2	0.0181304
ATP1A3	0.0607649		ATP5A1	3.73219
ATP1B1	2.55414		ATP5B	2.3871
ATP1B2	0.795501		ATP5C1	1.36767
ATP1B3	0.929039		ATP5D	2.49266
ATP2A1	0.00668366		ATP5E	14.2456
ATP2A1-AS1	0.0654436		ATP5EP2	0.228902
ATP2A2	2.81911		ATP5F1	1.29277
ATP2A3	0.00289542		ATP5G1	1.37753
ATP2B1	1.15307		ATP5G2	12.1098
ATP2B2	0.0225077		ATP5G3	4.24973
ATP2B3	0.00224052		ATP5H	1.35252
ATP2B4	0.484763		ATP5I	7.81445
ATP2C1	0.247984		ATP5J	4.114
ATP2C2	0.0103882		ATP5J2	4.32221
ATP5A1	9.13782		ATP5J2-PTCD1	0.00118114
ATP5B	11.0898		ATP5L	8.82512
ATP5C1	5.2005		ATP5L2	0.0344701
ATP5D	7.75566		ATP5O	3.58682
ATP5E	12.4546		ATP5S	0.222812
ATP5EP2	0.196472		ATP5SL	0.596752
ATP5F1	3.1957		ATP6AP1	0.275295
ATP5G1	4.55006		ATP6AP1L	0.0450117
ATP5G2	13.0079		ATP6AP2	0.265177
ATP5G3	16.3823		ATP6V0A1	0.183989
ATP5H	4.43249		ATP6V0A2	0.101642
ATP5I	9.19807		ATP6V0B	0.996309
ATP5J	11.1876		ATP6V0C	0.0295296
ATP5J2	5.09459		ATP6V0D1	0.268531
ATP5J2-PTCD1	0.00070825		ATP6V0E1	0.83039
ATP5L	13.8233		ATP6V0E2	0.399031
ATP5L2	0.0245425		ATP6V0E2-AS1	0.0127197
ATP5O	8.83935		ATP6V1A	0.206853
ATP5S	0.257355		ATP6V1B1	0.00188834
ATP5SL	0.818158		ATP6V1B2	0.218546
ATP6AP1	0.47062		ATP6V1C1	0.167992
ATP6AP1L	0.0629998		ATP6V1C2	0.0142557
ATP6AP2	0.534338		ATP6V1D	0.595205
ATP6V0A1	0.206309		ATP6V1E1	0.222704
ATP6V0A2	0.0862499		ATP6V1E2	0.0546427
ATP6V0A4	0.000749698		ATP6V1F	1.60678
ATP6V0B	1.54627		ATP6V1G1	3.97182
ATP6V0C	0.00780917		ATP6V1G2	0.0526785
ATP6V0D1	0.468197		ATP6V1H	0.26959
ATP6V0D2	0.00592794		ATP7A	0.031059
ATP6V0E1	2.06198		ATP7B	0.0359249
ATP6V0E2	0.30604		ATP8A1	0.0672725
ATP6V0E2-AS1	0.0128917		ATP8A2	0.0238251
ATP6V1A	0.237243		ATP8B1	0.00256604
ATP6V1B1	0.000952446		ATP8B2	0.0613544
ATP6V1B2	0.198218		ATP8B3	0.00595522
ATP6V1C1	0.256396		ATP9A	0.109648
ATP6V1C2	0.00367695		ATP9B	0.0828281
ATP6V1D	0.840693		ATPAF1	0.390383
ATP6V1E1	0.501322		ATPAF2	0.182658
ATP6V1E2	0.0213327		ATPIF1	2.01174
ATP6V1F	2.0713		ATR	0.044843
ATP6V1G1	3.04008		ATRAID	1.06748
ATP6V1G2	0.0735229		ATRIP.1	0.00657783
ATP6V1H	0.528748		ATRN	0.0829167
ATP7A	0.0627362		ATRNL1	0.0810572
ATP7B	0.0353473		ATRX	1.00324
ATP8A1	0.0163842		ATXN1	0.0297184
ATP8A2	0.0221556		ATXN10	0.859895
ATP8B1	0.00292474		ATXN1L	0.107414
ATP8B2	0.0916443		ATXN2	0.325867
ATP8B3	0.00834668		ATXN2L	0.338136
ATP8B4	0.00187185		ATXN3	0.409167
ATP9A	0.0302207		ATXN7	0.0960887
ATP9B	0.0654967		ATXN7L1	0.0816968
ATPAF1	0.541329		ATXN7L2	0.0355827
ATPAF2	0.229302		ATXN7L3	0.0880627
ATPIF1	2.99422		ATXN7L3B	0.671352
ATR	0.0297304		AUH	0.10787
ATRAID	1.23265		AUNIP	0.0374644
ATRIP.1	0.00170382		AUP1	0.65333
ATRN	0.120675		AURKA	0.253795
ATRNL1	0.0209196		AURKAIP1	2.37739
ATRX	0.849521		AURKB	0.521689
ATXN1	0.282655		AURKC	0.00364912
ATXN10	0.910534		AUTS2	0.353892
ATXN1L	0.113081		AVEN	0.122889
ATXN2	0.34599		AVIL	0.0334597
ATXN2L	0.26879		AVL9	0.0965607
ATXN3	0.320552		AVPI1	0.0279103
ATXN7	0.145809		AVPR1A	0.0100373
ATXN7L1	0.0632135		AXDND1	0.00467677
ATXN7L2	0.0244478		AXIN1	0.0854266
ATXN7L3	0.13187		AXIN2	0.301126
ATXN7L3B	0.462616		AXL	0.62885
AUH	0.302006		AZI2	0.628647
AUNIP	0.0073406		AZIN1	0.587458
AUP1	0.651624		AZIN1-AS1	0.0419808
AURKA	0.221454		AZIN2	0.0465491
AURKAIP1	3.44627		AZU1	0.0110148
AURKB	0.0626066		B2M	0.849392
AURKC	0.00395166		B3GALNT1	0.154773
AUTS2	0.152436		B3GALNT2	0.125628
AVEN	0.0846545		B3GALT1	0.0325348
AVIL	0.0394207		B3GALT2	0.0203636
AVL9	0.135151		B3GALT4	0.048827
AVP	0.001463		B3GALT5	0.0111815
AVPI1	0.0621682		B3GALT5-AS1	0.00434667
AXDND1	0.00279096		B3GALT6	0.226963
AXIN1	0.0497017		B3GAT1	0.110895
AXIN2	0.0794832		B3GAT2	0.263389
AXL	0.740587		B3GAT3	0.378227
AZI2	0.584032		B3GLCT	0.0587908
AZIN1	0.482621		B3GNT2	0.0650169
AZIN1-AS1	0.0136237		B3GNT4	0.0081252
AZIN2	0.0263104		B3GNT5	0.137424
AZU1	0.0128076		B3GNT6	0.00140978
B2M	2.84235		B3GNT7	0.00575386
B3GALNT1	0.19179		B3GNT8	0.0186656
B3GALNT2	0.0943534		B3GNT9	0.0228124
B3GALT1	0.0533905		B3GNTL1	0.0642654
B3GALT2	0		B4GALNT1	0.0374005
B3GALT4	0.0670081		B4GALNT3	0.00451768
B3GALT5	0.0113763		B4GALNT4	0.14671
B3GALT5-AS1	0.0194408		B4GALT1	0.102119
B3GALT6	0.201656		B4GALT1-AS1	0.0160722
B3GAT1	0.00563276		B4GALT2	0.209889
B3GAT2	0.148702		B4GALT3	0.321025
B3GAT3	0.300752		B4GALT4	0.064646
B3GLCT	0.0341168		B4GALT5	0.247925
B3GNT2	0.188668		B4GALT6	0.0875596
B3GNT4	0.00646443		B4GALT7	0.262253
B3GNT5	0.00634869		B4GAT1	0.14421
B3GNT7	0.0571141		B9D1	0.19519
B3GNT8	0.0452812		B9D2	0.172708
B3GNT9	0.0745707		BAALC	0.291493
B3GNTL1	0.0251017		BAALC-AS1	0.00542496
B4GALNT1	0.000683452		BAALC-AS2	0.00915588
B4GALNT3	0.103214		BABAM1	0.75147
B4GALNT4	0.0655315		BACE1	0.0753362
B4GALT1	0.121004		BACE1-AS	0.134392
B4GALT1-AS1	0.00577572		BACE2	0.0446657
B4GALT2	0.182008		BACH1	0.157574
B4GALT3	0.388594		BACH1-AS1	0.00120419
B4GALT4	0.135483		BACH1-IT2	0.00133236
B4GALT5	0.20215		BACH2	0.182871
B4GALT6	0.0485581		BAD	0.842738
B4GALT7	0.240297		BAG1	0.784949
B4GAT1	0.265526		BAG2	0.0685554
B9D1	0.132122		BAG3	0.0623549
B9D2	0.0968113		BAG4	0.199608
BAALC	0.138652		BAG5	0.179211
BAALC-AS1	0.00333636		BAG6	0.289906
BAALC-AS2	0.00129823		BAHCC1	0.143974
BABAM1	0.906659		BAHD1	0.0291976
BACE1	0.129173		BAIAP2	0.209279
BACE1-AS	0.122964		BAIAP2-AS1	0.0939321
BACE2	0.0854403		BAIAP2L1	0.0566012
BACH1	0.146615		BAIAP2L2	0.0128063
BACH1-AS1	0.00210699		BAIAP3	0.0416494
BACH1-IT2	0.000819794		BAK1	0.146669
BACH2	0.0979654		BAMBI	1.41357
BAD	0.858803		BANCR	0.00170469
BAG1	1.51041		BANF1	3.59314
BAG2	0.188839		BANK1	0.00306916
BAG3	0.248452		BANP	0.10792
BAG4	0.18235		BAP1	0.244595
BAG5	0.130239		BARD1	0.242332
BAG6	0.478688		BARHL1	0.189352
BAHCC1	0.16178		BARHL2	0.0278591
BAHD1	0.0386426		BARX1	0.0503057
BAIAP2	0.0668099		BASP1	1.86049
BAIAP2-AS1	0.0812173		BATF2	0.00114329
BAIAP2L1	0.0544543		BATF3	0.00498031
BAIAP2L2	0.0162801		BAX	1.34843
BAIAP3	0.0153924		BAZ1A	0.451725
BAK1	0.267975		BAZ1B	0.530375
BAMBI	9.21486		BAZ2A	0.455487
BANCR	0.0318842		BAZ2B	0.543867
BANF1	2.95046		BBC3	0.180201
BANK1	0.00671271		BBIP1	0.44732
BANP	0.108104		BBOF1	0.076745
BAP1	0.226283		BBOX1-AS1	0.104435
BARD1	0.188901		BBS1	0.0897262
BARX2	0.00266525		BBS10	0.0965978
BASP1	0.59076		BBS12	0.0465666
BATF2	0.0039845		BBS2	0.0875096
BATF3	0.00341912		BBS4	0.142751
BAX	1.19957		BBS5	0.0253707
BAZ1A	0.165693		BBS7	0.270112
BAZ1B	0.29525		BBS9	0.0573156
BAZ2A	0.544001		BBX	0.646959
BAZ2B	0.470043		BCAM	0.0812443
BBC3	0.0680802		BCAN	0.00199464
BBIP1	0.295305		BCAP29	0.272567
BBOF1	0.0336956		BCAP31	0.501397
BBOX1-AS1	0.0859249		BCAR1	0.360152
BBS1	0.0544849		BCAR3	0.111526
BBS10	0.0772774		BCAS2	0.382293
BBS12	0.0365635		BCAS3	0.0683333
BBS2	0.0849694		BCAS4	0.164564
BBS4	0.10315		BCAT1	0.674696
BBS5	0.0191169		BCAT2	0.121871
BBS7	0.109003		BCCIP	0.267386
BBS9	0.0813818		BCDIN3D	0.0845451
BBX	1.53935		BCDIN3D-AS1	0.0152565
BCAM	0.851081		BCHE	0.199292
BCAN	0.00714328		BCKDHA	0.00781085
BCAP29	0.24876		BCKDHB	0.119962
BCAP31	0.944992		BCKDK	0.429783
BCAR1	0.31996		BCL10	0.144572
BCAR3	0.0258162		BCL11A	0.0772058
BCAS2	0.421586		BCL11B	0.00572021
BCAS3	0.160308		BCL2	0.127201
BCAS4	0.205274		BCL2L1	0.273899
BCAT1	0.399276		BCL2L10	0.00094632
BCAT2	0.537313		BCL2L11	0.0520763
BCCIP	0.237984		BCL2L12	0.611619
BCDIN3D	0.0798369		BCL2L13	0.181124
BCDIN3D-AS1	0.0119513		BCL2L14	0.000986161
BCHE	0.0100115		BCL2L15	0.00188192
BCKDHA	0.0217508		BCL2L2	0.0582248
BCKDHB	0.157911		BCL3	0.00481716
BCKDK	0.793758		BCL6	0.0476639
BCL10	0.14381		BCL6B	0.0256443
BCL11A	0.146067		BCL7A	0.59089
BCL11B	0.0285916		BCL7B	0.362552
BCL2	0.0367651		BCL7C	0.779652
BCL2A1	0.0018207		BCL9	0.21668
BCL2L1	0.204042		BCL9L	0.0532196
BCL2L10	0.000323252		BCLAF1	0.791785
BCL2L11	0.061696		BCO1	0.00148402
BCL2L12	0.456437		BCO2	0.0173842
BCL2L13	0.195908		BCOR	0.13315
BCL2L14	0.000627561		BCORL1	0.0989188
BCL2L15	0.00121559		BCR	0.158333
BCL2L2	0.114757		BCS1L	0.0965586
BCL3	0.0447356		BCYRN1	0.137049
BCL6	0.053879		BDH1	0.0438782
BCL6B	0.0138431		BDH2	0.265781
BCL7A	0.160383		BDKRB1	0.000941394
BCL7B	0.265589		BDNF	0.0847462
BCL7C	0.777571		BDNF-AS	0.059084
BCL9	0.132107		BDP1	0.447438
BCL9L	0.14732		BEAN1	0.00581364
BCLAF1	0.627116		BECN1	0.176119
BCO2	0.373815		BEGAIN	0.0205296
BCOR	0.276418		BEND3	0.0474358
BCORL1	0.0962759		BEND4	0.00770934
BCR	0.184638		BEND5	0.167439
BCS1L	0.132087		BEND6	0.0109648
BCYRN1	0.037201		BEND7	0.0323947
BDH1	0.0745185		BEST1	0.118851
BDH2	0.409688		BEST2	0.00697835
BDKRB1	0.00307592		BEST4	0.0169119
BDKRB2	0.00242406		BET1	0.494965
BDNF	0.00835693		BET1L	0.146764
BDNF-AS	0.0175905		BEX1	3.27203
BDP1	0.341153		BEX2	0.940321
BEAN1	0.00683908		BEX4	1.52832
BECN1	0.266967		BEX5	0.244936
BEND3	0.0182876		BFAR	0.438238
BEND4	0.0146279		BFSP1	0.0101114
BEND5	0.314075		BGLAP	0.034013
BEND6	0.00455199		BGN	0.0209662
BEND7	0.0627521		BHLHB9	0.0350935
BEST1	0.0622581		BHLHE22	0.0032806
BEST3	0.000637658		BHLHE40	0.00276188
BEST4	0.0269437		BHLHE40-AS1	0.000738642
BET1	0.420584		BHLHE41	0.00138134
BET1L	0.193048		BHMT	0.00170015
BEX1	2.47753		BHMT2	0.00159102
BEX2	0.41669		BICC1	0.0192432
BEX4	1.73961		BICD1	0.137038
BEX5	0.246648		BICD2	0.0828593
BFAR	0.498982		BID	0.350117
BFSP1	0.0109221		BIK	0.00713978
BGLAP	0.00964388		BIN1	0.120066
BGN	0.0135053		BIN3	0.166438
BHLHB9	0.0293878		BIRC2	0.320689
BHLHE40	0.0453705		BIRC3	0.000970381
BHLHE40-AS1	0.00114511		BIRC5	1.40463
BHLHE41	0.0162841		BIRC6	0.221757
BHMG1	0.00131649		BIRC6-AS2	0.000594415
BHMT	0.00332607		BISPR	0.00176532
BICC1	0.116795		BIVM	0.139146
BICD1	0.154543		BLACAT1	0.0115424
BICD2	0.087475		BLCAP	0.431906
BID	0.114746		BLM	0.105221
BIK	0.325871		BLMH	0.247352
BIN1	0.57017		BLOC1S1	1.6983
BIN3	0.110296		BLOC1S2	0.756711
BIRC2	0.337337		BLOC1S3	0.0402751
BIRC3	0.0022737		BLOC1S4	0.354401
BIRC5	0.183432		BLOC1S5	0.11463
BIRC6	0.294354		BLOC1S6	0.405517
BIRC7	0.00272699		BLVRA	0.0468771
BISPR	0.027994		BLVRB	0.160475
BIVM	0.154574		BLZF1	0.0825422
BLACAT1	0.000406776		BMF	0.102354
BLCAP	0.572412		BMI1	0.297925
BLK	0.000561782		BMP1	0.0980657
BLM	0.018957		BMP2	0.280386
BLMH	0.288819		BMP2K	0.0764548
BLOC1S1	1.02625		BMP3	0.00351951
BLOC1S2	0.44592		BMP4	0.26556
BLOC1S3	0.0465837		BMP5	0.471453
BLOC1S4	0.466803		BMP6	0.00611333
BLOC1S5	0.0868584		BMP7	0.851586
BLOC1S6	0.237009		BMP8B	0.00120961
BLVRA	0.150396		BMPER	0.0030116
BLVRB	0.231239		BMPR1A	0.276342
BLZF1	0.0798915		BMPR1B	0.0987883
BMF	0.184196		BMPR1B-AS1	0.00100494
BMI1	0.160038		BMPR2	0.190755
BMP1	0.0774723		BMS1	0.198453
BMP2	1.35162		BMS1P14	0.0268347
BMP2K	0.0969234		BNC1	0.00447852
BMP4	1.20574		BNC2	0.17982
BMP5	0.788782		BNIP1	0.0653763
BMP6	0.00081086		BNIP2	0.272005
BMP7	1.72924		BNIP3	0.418959
BMPER	0.240661		BNIP3L	0.630852
BMPR1A	0.375861		BNIPL	0.00699426
BMPR1B	0.00901252		BOC	0.334921
BMPR2	0.341267		BOD1	1.43771
BMS1	0.210565		BOD1L1	0.309235
BMS1P14	0.00416684		BOK	0.186923
BNC1	0.0242077		BOK-AS1	0.00118213
BNC2	0.0131878		BOLA1	0.227518
BNIP1	0.0775121		BOLA2B	0.0859353
BNIP2	0.405489		BOLA3	0.765058
BNIP3	11.8423		BOLA3-AS1	0.0583663
BNIP3L	1.83162		BOP1	0.134785
BNIPL	0.00382591		BORA	0.0755923
BOC	0.0418189		BORCS5	0.0645931
BOD1	0.800314		BORCS6	0.0401326
BOD1L1	0.26735		BORCS7	0.606184
BOK	0.26491		BORCS8	0.235799
BOK-AS1	0.000259093		BORCS8-MEF2B	0.00191946
BOLA1	0.268574		BPGM	0.23674
BOLA2	0.000861545		BPHL	0.269198
BOLA2B	0.0551404		BPI	0.00134992
BOLA3	0.956261		BPNT1	0.0747673
BOLA3-AS1	0.0411124		BPTF	0.866917
BOP1	0.0908893		BRAF	0.125956
BORA	0.0183223		BRAP	0.0918851
BORCS5	0.0807183		BRAT1	0.112056
BORCS6	0.0828359		BRCA1	0.245971
BORCS7	0.371927		BRCA2	0.141812
BORCS8	0.233405		BRCC3	0.108363
BORCS8-MEF2B	0.00100328		BRD1	0.121068
BPGM	0.164572		BRD2	0.702987
BPHL	0.318385		BRD3	0.990327
BPNT1	0.136516		BRD4	0.85815
BPTF	0.820918		BRD7	1.00358
BRAF	0.106141		BRD8	0.375451
BRAP	0.0997955		BRD9	0.562755
BRAT1	0.222575		BRE	0.149256
BRCA1	0.0322856		BRF1	0.103331
BRCA2	0.0174586		BRF2	0.0578648
BRCC3	0.122588		BRI3	1.30604
BRD1	0.0897914		BRI3BP	0.126474
BRD2	0.62079		BRICD5	0.0368194
BRD3	0.500876		BRINP1	0.0305296
BRD4	0.805054		BRINP2	0.00334551
BRD7	0.510778		BRINP3	0.00372622
BRD8	0.204225		BRIP1	0.070155
BRD9	0.223531		BRIX1	0.296967
BRE	0.256159		BRK1	4.41317
BRF1	0.0691355		BRMS1	0.33984
BRF2	0.108506		BRMS1L	0.0816685
BRI3	1.42453		BROX	0.47518
BRI3BP	0.0459955		BRPF1	0.075283
BRICD5	0.026633		BRPF3	0.111558
BRINP1	0.0456359		BRSK1	0.0849312
BRINP2	0.0124998		BRSK2	0.084743
BRIP1	0.00922682		BRWD1	0.405577
BRIX1	0.221544		BRWD1-AS2	0.0168538
BRK1	4.80449		BRWD3	0.0930228
BRMS1	0.216669		BSCL2	0.104801
BRMS1L	0.114815		BSDC1	0.329689
BROX	0.341768		BSG	2.04089
BRPF1	0.0442471		BSN	0.0208935
BRPF3	0.0967591		BSN-AS2	0.00240086
BRSK1	0.0859235		BST1	0.00938514
BRSK2	0.0116674		BST2	0.0284813
BRWD1	0.387021		BTAF1	0.0700489
BRWD1-AS2	0.0122018		BTBD1	0.100299
BRWD3	0.161305		BTBD10	0.153285
BSCL2	0.0448598		BTBD11	0.102926
BSDC1	0.397031		BTBD17	0.154891
BSG	4.11825		BTBD19	0.00692258
BSN	0.00329904		BTBD2	0.230837
BSN-AS2	0.000838395		BTBD3	0.384713
BSPRY	0.0154017		BTBD6	0.128049
BST1	0.00685003		BTBD7	0.226098
BST2	1.52862		BTBD8	0.0227511
BTAF1	0.0887788		BTBD9	0.0288207
BTBD1	0.198299		BTC	0.000774944
BTBD10	0.149069		BTD	0.048615
BTBD11	0.0052669		BTF3	12.2429
BTBD17	0.000540388		BTF3L4	1.40011
BTBD18	0.000896434		BTG1	1.68732
BTBD19	0.00279771		BTG2	0.123759
BTBD2	0.177929		BTG3	0.492142
BTBD3	0.170095		BTN2A1	0.0785487
BTBD6	0.105576		BTN2A2	0.0447402
BTBD7	0.221927		BTN3A1	0.00746613
BTBD8	0.0497434		BTN3A2	0.00762844
BTBD9	0.035347		BTN3A3	0.00299484
BTD	0.106917		BTNL9	0.00249903
BTF3	11.4758		BTRC	0.110525
BTF3L4	1.04933		BUB1	0.109663
BTG1	4.02683		BUB1B	0.153473
BTG2	0.159454		BUB3	0.800784
BTG3	0.268008		BUD13	0.146198
BTK	0.00285235		BUD31	1.63601
BTN2A1	0.100452		BVES	0.0157572
BTN2A2	0.0494764		BVES-AS1	0.00615951
BTN3A1	0.0069721		BYSL	0.0923253
BTN3A2	0.00766064		BZRAP1	0.00542583
BTN3A3	0.00157634		BZRAP1-AS1	0.00992496
BTRC	0.119778		BZW1	1.39119
BUB1	0.0513727		BZW2	0.606546
BUB1B	0.0175743		C10orf10	0.00406332
BUB3	0.393975		C10orf107	0.00533531
BUD13	0.0819484		C10orf11	0.00941331
BUD31	1.16486		C10orf111	0.0113041
BVES	0.308865		C10orf113	0.000770023
BVES-AS1	0.0301012		C10orf12	0.0164352
BYSL	0.0820086		C10orf126	0.00228802
BZRAP1	0.0501396		C10orf131	0.00107587
BZRAP1-AS1	0.00848168		C10orf2	0.0557952
BZW1	1.262		C10orf25	0.0253058
BZW2	1.73512		C10orf35	0.108044
C10orf10	0.129001		C10orf53	0.000724892
C10orf107	0.00186285		C10orf54	0.00251846
C10orf11	0.060194		C10orf55	0.00111269
C10orf111	0.0038259		C10orf67	0.0171106
C10orf12	0.0194668		C10orf76	0.0548513
C10orf126	0.00344869		C10orf82	0.0135744
C10orf131	0.0017805		C10orf88	0.0554743
C10orf2	0.0299711		C10orf95	0.0125789
C10orf25	0.0739581		C11orf1	0.504696
C10orf35	0.148676		C11orf24	0.142252
C10orf54	0.00404736		C11orf31	3.08298
C10orf67	0.00165028		C11orf45	0.00264281
C10orf71	0.0197701		C11orf49	0.312123
C10orf71-AS1	0.00189941		C11orf54	0.102833
C10orf76	0.115877		C11orf57	0.349775
C10orf82	0.0530388		C11orf58	3.28571
C10orf88	0.0615011		C11orf63	0.0310304
C10orf95	0.00997926		C11orf65	0.0105658
C11orf1	0.289727		C11orf68	0.109826
C11orf21	0.00193104		C11orf70	0.176461
C11orf24	0.108633		C11orf71	0.14024
C11orf31	3.21092		C11orf73	1.14885
C11orf45	0.0046999		C11orf74	0.614757
C11orf49	0.269159		C11orf80	0.0875027
C11orf52	0.00369134		C11orf84	0.167609
C11orf54	0.152384		C11orf87	0.0131241
C11orf57	0.260038		C11orf88	0.0161758
C11orf58	1.98025		C11orf91	0.00333362
C11orf63	0.00731948		C11orf95	0.134648
C11orf65	0.00506285		C11orf96	0.034132
C11orf68	0.156287		C11orf97	0.00221091
C11orf70	0.0325864		C11orf98	0.0389852
C11orf71	0.152504		C12orf10	0.569777
C11orf73	1.28006		C12orf29	0.129058
C11orf74	0.713082		C12orf4	0.0725076
C11orf80	0.0325632		C12orf43	0.209075
C11orf84	0.0920367		C12orf45	0.268515
C11orf87	0.00145748		C12orf49	0.367597
C11orf91	0.00107095		C12orf50	0.00206899
C11orf94	0.000772874		C12orf57	4.26017
C11orf95	0.0876702		C12orf60	0.0255082
C11orf96	0.188495		C12orf65	0.18802
C11orf98	0.0212184		C12orf66	0.0217847
C12orf10	0.704139		C12orf73	0.239338
C12orf29	0.111783		C12orf75	0.57467
C12orf4	0.0797824		C12orf76	0.626476
C12orf43	0.131259		C14orf1	1.03401
C12orf45	0.246324		C14orf105	0.000664639
C12orf49	0.223389		C14orf119	0.400776
C12orf50	0.000842869		C14orf132	0.535942
C12orf56	0.00782954		C14orf142	0.321215
C12orf57	2.13694		C14orf159	0.114087
C12orf60	0.0197153		C14orf166	2.91424
C12orf65	0.225441		C14orf169	0.0632867
C12orf66	0.0124276		C14orf178	0.00916069
C12orf73	0.271031		C14orf2	7.31492
C12orf75	0.468715		C14orf28	0.0652089
C12orf76	0.311224		C14orf37	0.204979
C14orf1	0.915144		C14orf39	0.00900148
C14orf119	0.696485		C14orf79	0.0716037
C14orf132	0.17784		C14orf80	0.119106
C14orf142	0.221763		C14orf93	0.0436726
C14orf159	0.221232		C15orf39	0.0235164
C14orf166	2.71935		C15orf40	0.305164
C14orf169	0.0474909		C15orf41	0.0888318
C14orf178	0.00267596		C15orf48	0.00247182
C14orf180	0.0396964		C15orf57	0.127482
C14orf2	7.98413		C15orf59	0.0165991
C14orf28	0.0618034		C15orf59-AS1	0.0319969
C14orf37	0.152612		C15orf61	0.165869
C14orf39	0.0158806		C15orf62	0.00125651
C14orf79	0.0385859		C15orf65	0.187518
C14orf80	0.060588		C16orf13	1.47968
C14orf93	0.0443957		C16orf45	0.270618
C15orf39	0.168459		C16orf46	0.0775996
C15orf40	0.24857		C16orf52	0.146555
C15orf41	0.288486		C16orf54	0.00185672
C15orf48	0.000338297		C16orf58	0.0965063
C15orf52	0.0382675		C16orf59	0.220701
C15orf57	0.183966		C16orf62	0.124614
C15orf59	0.000410169		C16orf70	0.0593755
C15orf59-AS1	0.00196851		C16orf71	0.0121709
C15orf61	0.158676		C16orf72	0.394243
C15orf62	0.00313647		C16orf74	0.0168884
C15orf65	0.0768126		C16orf82	0.000496328
C16orf13	1.1262		C16orf86	0.0315327
[truncated: 17,263 more rows]
