# Supplementary material for: Genome-wide studies reveal the essential and opposite roles of ARID1A in controlling human cardiogenesis and neurogenesis from pluripotent stem cells
Source: Genome Biol. 2020 Jul 9;21:169. doi: 10.1186/s13059-020-02082-4 (PMC7350744; doi:10.1186/s13059-020-02082-4)
Supplement: Supplementary file 3 — Additional file 3: contractile activity videos of differentiated (day 10) WT and ARID1A KO hESCs. [file 13059_2020_2082_MOESM3_ESM.zip]

Archive with 2 entries (2 files):
- Additional file 3 video. ARID1A KO_day 10 differentiation.mov
- Additional file 3 video. WT_day 10 differentiation.mov
