# Supplementary material for: Genome-wide studies reveal the essential and opposite roles of ARID1A in controlling human cardiogenesis and neurogenesis from pluripotent stem cells
Source: Genome Biol. 2020 Jul 9;21:169. doi: 10.1186/s13059-020-02082-4 (PMC7350744; doi:10.1186/s13059-020-02082-4)
Supplement: Supplementary file 4 — Additional file 4: Table S2.. T4 ATAC-seq paired genes. [file 13059_2020_2082_MOESM4_ESM.xlsx]

## Sheet: T4 ATAC-seq paired genes
ID	chr	pos1	pos2	gene	Cardiac	gene	Neural	WT Diff	KO Diff	KO Diff vs WT diff
#337612	chrX	100419404	100419748	-	-	/PCDH19/	Neural	-3.21322	-0.25674	2.78751
#088785	chr14	23171453	23171872	-	-	-	-	0.118962	-0.395045	-0.660101
#103847	chr16	30858149	30858507	-	-	-	-	-0.328743	-1.70182	-1.43657
#101303	chr15	88027721	88028440	/NTRK3/	Cardiac	/NTRK3/	Neural	-3.47394	-1.1492	2.16594
#128837	chr2	29657649	29658319	-	-	/ALK/	Neural	-1.89949	0.403506	2.1107
#222718	chr4	168668181	168668489	-	-	-	-	-1.2478	-0.632929
#026250	chr1	245532899	245533404	-	-	-	-	1.71907	0.563921	-1.3027
#207750	chr4	91393655	91394017	-	-	-	-	-0.730211	-0.309155
#035206	chr10	72888167	72888742	-	-	-	-	0.865753	-1.28697	-2.19708
#326262	chr9	37732445	37733003	-	-	-	-	-0.147264	-0.662485	-0.658568
#256524	chr6	42017111	42017624	-	-	-	-	0.339135	-1.38705	-1.87662
#333222	chr9	134316539	134317100	/RXRA/	Cardiac	-	-	0.466765	-0.966632	-1.56629
#013999	chr1	162313700	162314155	/NOS1AP/	Cardiac	/NOS1AP/	Neural	-3.6461	-1.80299	1.80627
#255179	chr6	20893000	20893386	-	-	-	-	-2.19197	-1.6527
#085148	chr13	92499981	92501022	-	-	/GPC5/	Neural	0.938291	2.74505	1.66477
#329821	chr9	95981803	95982499	-	-	-	-	0.240053	0.578512
#238503	chr5	83139994	83140474	-	-	-	-	-1.04538	-0.0954958	0.762922
#036021	chr10	82205732	82206555	-	-	/NRG3/	Neural	-0.597908	1.18453	1.63217
#258062	chr6	52369157	52369626	-	-	-	-	0.487121	-0.817051	-1.45578
#267836	chr6	111829195	111829716	-	-	-	-	-0.777339	-0.316804
#137594	chr2	108677392	108678525	-	-	-	-	0.579994	-0.161902	-0.879042
#240129	chr5	90850163	90850819	-	-	-	-	-0.301042	-0.084388
#331638	chr9	114927400	114927714	-	-	-	-	-1.40973	-0.516663	0.760654
#177788	chr3	87870458	87870827	-	-	-	-	-0.573655	-0.72982
#254769	chr6	16402493	16403246	-	-	-	-	1.48487	0.771172	-0.842746
#186578	chr3	151742580	151742889	-	-	-	-	-0.979616	-0.316659
#106413	chr16	76360085	76360558	-	-	/CNTNAP4/	Neural	-2.34523	-0.564961	1.63032
#302099	chr8	32476803	32477378	-	-	/NRG1/	Neural	-0.635279	1.12786	1.61729
#300133	chr8	14799466	14799852	-	-	/SGCZ/	Neural	-1.47628	0.243028	1.59386
#308264	chr8	75029614	75030331	-	-	-	-	-1.0612	-0.439244
#178819	chr3	97102026	97102373	-	-	-	-	-0.0734236	-0.191918
#234377	chr5	44310212	44310518	-	-	-	-	-1.48731	-0.522587	0.868657
#337182	chrX	92590744	92591119	-	-	/PCDH11X/	Neural	-2.36849	-0.658294	1.58661
#184119	chr3	133401475	133401936	-	-	-	-	-0.0879906	-0.653958	-0.702759
#029977	chr10	28077756	28078331	-	-	-	-	-0.216411	-0.272431
#178872	chr3	97330743	97331158	-	-	-	-	-0.872207	-0.605195
#290370	chr7	103004239	103004828	-	-	-	-	0.00557686	0.0939562
#000676	chr1	15444389	15444749	-	-	-	-	-0.413888	-1.32247	-1.05323
#317929	chr8	130404590	130404978	-	-	-	-	-0.360835	-0.842134	-0.626081
#296110	chr7	137470804	137471691	-	-	/DGKI/	Neural	-0.723675	1.0493	1.57306
#307029	chr8	67621127	67621538	-	-	-	-	-0.632842	-0.116898
#321074	chr9	8465255	8465640	-	-	/PTPRD/	Neural	-2.24763	-0.560347	1.56803
#335520	chrX	41827446	41828406	-	-	-	-	0.926785	0.291408	-0.715539
#170663	chr3	29988012	29988377	-	-	-	-	-1.3456	-0.946057
#033511	chr10	60973138	60973671	-	-	-	-	-0.671224	-0.487374
#282658	chr7	37016213	37016697	-	-	-	-	-1.02865	0.266744	1.16429
#217442	chr4	142317922	142318216	-	-	-	-	-1.50644	-0.792812
#159941	chr20	20472789	20473231	-	-	-	-	0.0564078	-1.48357	-1.67218
#317210	chr8	124590350	124591001	-	-	-	-	0.24859	-0.704164	-1.04712
#168173	chr3	18087914	18088336	-	-	-	-	0.35833	0.445924
#317101	chr8	122959712	122960138	-	-	-	-	-0.445193	-0.592081
#057103	chr11	132003287	132003804	-	-	/NTM/	Neural	-2.56178	-0.656264	1.55616
#235212	chr5	53000865	53001742	-	-	-	-	0.783135	0.951705
#305510	chr8	59060358	59060587	-	-	-	-	-2.26328	-0.648873	1.46613
#178047	chr3	89250613	89251037	-	-	-	-	-0.0716587	-0.128634
#297598	chr7	148128862	148129402	-	-	/CNTNAP2/	Neural	-1.61679	0.057601	1.55039
#274071	chr6	144073643	144074228	-	-	-	-	-0.288194	-0.108619
#232364	chr5	31780744	31781234	-	-	-	-	0.102819	-0.231547
#085327	chr13	93371655	93371999	-	-	-	-	-1.28525	-1.05809
#225670	chr4	182392142	182392689	-	-	-	-	-0.600665	-0.0154558
#172947	chr3	58052380	58052850	-	-	-	-	0.00563945	-0.701817	-0.874822
#282631	chr7	36880111	36880722	-	-	-	-	-0.560031	0.343633	0.767397
#334081	chrX	17653699	17654151	-	-	-	-	-0.105795	-0.817867	-0.863907
#255562	chr6	24574869	24575087	-	-	/KIAA0319/	Neural	-3.21864	-1.4218	1.53752
#031483	chr10	51398032	51398521	-	-	-	-	-0.510273	-0.682936
#237527	chr5	67193300	67193784	-	-	-	-	-1.6759	-0.701817	0.855115
#256786	chr6	45057484	45057916	-	-	-	-	-0.604478	-0.534059
#289587	chr7	95084992	95085594	-	-	-	-	-0.276576	-0.0806891
#296108	chr7	137463351	137464568	-	-	/DGKI/	Neural	-1.17129	0.496344	1.52733
#317893	chr8	130176456	130176879	-	-	-	-	-1.49601	-0.768244
#295756	chr7	134795543	134795994	-	-	-	-	-2.93738	-2.4013
#307406	chr8	69696049	69696556	-	-	-	-	0.137007	-0.296338
#204444	chr4	69510970	69511337	-	-	-	-	-0.200875	-0.802746	-0.746783
#218223	chr4	146393034	146393256	-	-	-	-	-1.59313	-0.977139
#173134	chr3	60470726	60471146	-	-	-	-	-0.809907	-0.816941
#141599	chr2	140511055	140511754	-	-	/LRP1B/	Neural	0.161076	1.80982	1.51724
#241034	chr5	95159604	95159999	-	-	-	-	-0.304885	0.379598	0.551368
#267593	chr6	107621283	107621789	-	-	/SOBP/	Neural	-1.73514	-0.0967154	1.50521
#097485	chr14	100422099	100422604	-	-	-	-	0.799923	-0.852749	-1.79322
#184534	chr3	140505171	140505529	-	-	/CLSTN2/	Neural	-1.3927	0.217551	1.47215
#240787	chr5	93961254	93961651	-	-	-	-	-0.56753	-0.43484
#041494	chr11	2461221	2461713	/KCNQ1/	Cardiac	-	-	0.351319	-1.38341	-1.88358
#107822	chr17	8532012	8532596	/MYH10/	Cardiac	-	-	0.123398	-0.648873	-0.921817
#261334	chr6	72859625	72860309	-	-	/KCNQ5/	Neural	-0.88996	0.705648	1.46319
#136453	chr2	95857800	95858218	-	-	-	-	0.0156923	-1.60893	-1.69519
#335053	chrX	32865503	32866181	/DMD/	Cardiac	-	-	-0.325879	-0.634867
#033369	chr10	60372370	60372764	-	-	-	-	0.120172	0.236644
#241092	chr5	95423548	95424840	-	-	-	-	1.45777	1.5222
#274039	chr6	143776786	143777160	-	-	-	-	-0.891553	-0.347849
#332548	chr9	121779573	121780002	-	-	-	-	-0.161484	-1.62091	-1.61402
#235432	chr5	54167140	54167770	-	-	-	-	-0.465901	-0.272493
#025765	chr1	242112286	242112503	-	-	-	-	-1.71339	-0.745146	0.821465
#337424	chrX	96835312	96836155	-	-	-	-	-0.29952	0.172658
#077934	chr13	59956505	59957220	-	-	-	-	0.292661	0.455531
#245246	chr5	115526698	115527258	-	-	-	-	-0.123265	-0.286956
#043437	chr11	21506236	21506828	-	-	/NELL1/	Neural	-0.977407	0.610904	1.4495
#296366	chr7	141352261	141352579	-	-	/TMEM178B/	Neural	-2.51397	-0.958364	1.43626
#339982	chrX	148664936	148665445	-	-	-	-	0.693581	-0.152413	-0.975931
#329029	chr9	83000827	83001250	-	-	-	-	-0.443852	-0.250817
#282176	chr7	33604903	33605251	-	-	-	-	-1.29205	-0.760665
#179646	chr3	101307678	101308420	-	-	-	-	-0.407822	-0.0645313
#320719	chr9	6563286	6563672	-	-	-	-	-0.544351	-0.712042
#093038	chr14	55276717	55277352	-	-	-	-	0.554058	-0.568849	-1.28711
#173160	chr3	60873397	60873769	-	-	-	-	-0.867232	-0.211312
#330476	chr9	104568570	104568946	-	-	-	-	-1.03608	-0.699006
#136099	chr2	84598707	84599059	-	-	-	-	-0.587545	-0.943627
#306633	chr8	64731687	64732192	-	-	-	-	-1.30044	-1.19317
#252429	chr5	168004452	168004858	-	-	/TENM2/	Neural	-2.26328	-0.687567	1.4229
#170552	chr3	29489619	29490042	-	-	-	-	-1.68604	-0.537663	1.03507
#009093	chr1	93995350	93996348	-	-	-	-	-0.097246	0.54779	0.50588
#271778	chr6	131037433	131037806	-	-	-	-	-1.3574	-0.802418
#150490	chr2	190433829	190434225	-	-	-	-	-0.68835	-0.323212
#296114	chr7	137492356	137493345	-	-	/DGKI/	Neural	-0.733976	0.825054	1.41905
#057113	chr11	132099484	132100007	-	-	/NTM/	Neural	-0.83064	0.71536	1.41551
#182419	chr3	115977891	115978151	-	-	/LSAMP/	Neural	-2.51397	-0.973015	1.41328
#336129	chrX	68403273	68403960	-	-	-	-	0.0811007	-0.364002	-0.59085
#279946	chr7	15449317	15449667	-	-	-	-	-0.685675	-0.204157
#140558	chr2	135221350	135221747	-	-	-	-	-1.12252	-0.147692	0.833844
#337955	chrX	106906312	106906800	-	-	-	-	-0.223984	-1.12683	-0.978942
#285543	chr7	66145234	66145667	-	-	-	-	0.426804	-0.958364	-1.52515
#333272	chr9	135543306	135544199	-	-	-	-	1.80282	0.0818173	-1.86466
#327857	chr9	76075979	76076551	/PCSK5/	Cardiac	-	-	0.321485	0.169258
#074836	chr13	36379086	36379690	-	-	-	-	-0.791714	-0.203915
#235611	chr5	55390384	55390705	-	-	-	-	-0.469468	-2.35236	-1.88757
#221612	chr4	163805944	163806595	-	-	-	-	0.646059	0.731748
#214681	chr4	127929269	127930125	-	-	-	-	0.114308	0.317466
#121700	chr18	74827896	74828486	-	-	-	-	-0.671812	-0.19114
#143791	chr2	151563250	151564351	-	-	-	-	0.5167	0.417139
#001553	chr1	34019742	34020558	-	-	/CSMD2/	Neural	-0.867294	0.688456	1.40832
#261358	chr6	72983925	72984998	-	-	/KCNQ5/	Neural	0.364212	1.92315	1.40604
#021739	chr1	210680697	210681875	-	-	/KCNH1/	Neural	-0.54762	0.989634	1.39912
#081396	chr13	75579186	75579779	-	-	-	-	-0.470115	-0.442685
#181758	chr3	111908389	111909187	-	-	-	-	2.59525	1.25124	-1.47849
#240132	chr5	90859448	90859998	-	-	-	-	-0.220285	0.046417
#211844	chr4	113504622	113505176	/CAMK2D/	Cardiac	-	-	-0.470115	-0.172999
#318641	chr8	135640259	135640823	-	-	/KHDRBS3/	Neural	-1.38562	0.124813	1.37857
#036648	chr10	85628507	85628988	-	-	/GRID1/	Neural	-1.45877	-0.0656727	1.36513
#030309	chr10	32452187	32452679	-	-	-	-	-0.550545	0.0600891
#142210	chr2	143134654	143134986	-	-	-	-	-0.659348	-0.553387
#085616	chr13	95040027	95040435	-	-	-	-	-1.16844	-0.858884
#290412	chr7	103562703	103562965	-	-	-	-	-1.41941	-0.847435
#279995	chr7	15664815	15665154	-	-	-	-	-0.472469	-0.321882
#329252	chr9	84895159	84895831	-	-	/NTRK2/	Neural	-1.07389	0.431392	1.36315
#167492	chr3	9681882	9682422	-	-	-	-	-1.55967	-0.8689
#274118	chr6	144370636	144371054	-	-	-	-	-1.14605	-0.38425
#219538	chr4	154439994	154440353	-	-	-	-	-0.0666493	-0.35733
#142154	chr2	142883523	142883867	-	-	-	-	-1.21295	-1.07222
#288866	chr7	90842078	90842540	-	-	-	-	-1.09992	-0.416531
#268966	chr6	117996380	117996710	-	-	/SLC35F1/	Neural	-1.48731	-0.0950024	1.35069
#000255	chr1	6357299	6357631	-	-	/ACOT7/	Neural	-2.69654	-1.22459	1.33792
#337836	chrX	105123731	105124219	-	-	-	-	-0.488646	-0.794492
#017256	chr1	185192941	185193586	-	-	-	-	-1.43467	-1.01184
#121710	chr18	74876786	74877103	-	-	-	-	-0.923192	-0.809403
#030234	chr10	31358157	31358448	-	-	-	-	-2.05022	-0.904575	1.0016
#211067	chr4	108087720	108088167	-	-	-	-	-1.36378	-1.60026
#296119	chr7	137517546	137518495	-	-	/DGKI/	Neural	-1.68107	-0.0957957	1.33594
#036163	chr10	82958759	82959231	-	-	/NRG3/	Neural	-1.3	0.121334	1.33366
#029037	chr10	20103061	20103677	-	-	-	-	-0.971101	-0.373145
#197236	chr4	24143776	24144652	-	-	-	-	0.128801	0.521379
#111973	chr18	416215	416667	-	-	-	-	0.215098	-1.30326	-1.66453
#107521	chr17	1472060	1472439	-	-	-	-	-1.2604	-1.78187
#140573	chr2	135301805	135302769	-	-	-	-	-0.234092	-0.434747
#146735	chr2	165664359	165664745	-	-	/CSRNP3/	Neural	-1.10643	0.350379	1.32229
#328001	chr9	76825263	76825717	-	-	-	-	-0.565837	-0.205582
#328086	chr9	77312461	77313031	-	-	-	-	0.0275192	-0.752183	-0.866932
#045345	chr11	30492263	30492632	-	-	-	-	-0.421707	-0.859708
#043009	chr11	17827048	17827561	-	-	-	-	-0.285267	-0.298165
#310796	chr8	87027888	87028716	-	-	-	-	0.282301	1.28539	0.852118
#239383	chr5	87421081	87421563	-	-	-	-	-0.848704	-0.648664
#294288	chr7	122659391	122659702	-	-	-	-	-0.495503	-0.746719
#289267	chr7	93451990	93452250	-	-	-	-	-0.594824	-0.50777
#232279	chr5	31215684	31216023	-	-	-	-	0.776211	0.026485	-0.857478
#056515	chr11	126646834	126647624	-	-	/KIRREL3/	Neural	-2.19205	-0.760446	1.32017
#168177	chr3	18114379	18115088	-	-	-	-	-0.526298	0.143824
#182083	chr3	114331122	114331588	-	-	-	-	-0.600931	-2.93239e-05
#181185	chr3	108947992	108948331	-	-	-	-	-0.858219	-0.531279
#075402	chr13	39459121	39459501	-	-	-	-	-1.0874	-0.414592
#194503	chr4	2186333	2186631	-	-	-	-	-0.599091	-0.494644
#038758	chr10	107007304	107007646	-	-	/SORCS1/	Neural	-1.46047	-0.015369	1.31941
#085401	chr13	93694469	93694879	-	-	-	-	-0.49459	-0.159897
#327914	chr9	76345065	76346056	/PCSK5/	Cardiac	-	-	-0.0570172	0.391874
#057116	chr11	132131835	132132358	-	-	/NTM/	Neural	-2.21122	-0.760446	1.31841
#121095	chr18	70010320	70011103	/RTTN/	Cardiac	-	-	-0.52891	-0.893175
#306122	chr8	62342448	62342826	-	-	-	-	-0.314944	-0.070724
#303338	chr8	40815441	40816102	-	-	/ZMAT4/	Neural	-1.29217	0.160183	1.31693
#240995	chr5	94986710	94987378	-	-	-	-	0.0665912	0.286318
#081451	chr13	75844616	75845039	-	-	-	-	-0.811168	-0.781399
#094999	chr14	78882073	78882524	-	-	/NRXN3/	Neural	-3.01799	-1.64062	1.30938
#014062	chr1	163062839	163064687	-	-	/RGS4/	Neural	-0.2922	1.08642	1.30652
#217421	chr4	142205876	142206330	-	-	-	-	-0.843737	0.187094	0.869767
#302125	chr8	32628687	32629034	-	-	/NRG1/	Neural	-1.49601	-0.056561	1.30609
#289303	chr7	93581330	93581690	-	-	-	-	-1.05328	-0.80804
#149379	chr2	184931087	184931541	-	-	/ZNF804A/	Neural	-1.27111	0.217627	1.30395
#057181	chr11	132922193	132922814	-	-	/OPCML/	Neural	-1.75839	-0.32862	1.30367
#038737	chr10	106889157	106890016	-	-	/SORCS1/	Neural	-0.344064	1.11534	1.30255
#075103	chr13	37831834	37832407	-	-	-	-	-0.12865	-0.305031
#306136	chr8	62414086	62414638	-	-	-	-	0.056207	-0.356872	-0.599186
#277012	chr6	163266844	163267298	-	-	-	-	-0.487215	-0.110892
#209246	chr4	99330944	99331445	-	-	-	-	-1.04935	0.0190873	0.931852
#296118	chr7	137509325	137509938	-	-	/DGKI/	Neural	-2.12861	-0.679134	1.30077
#274183	chr6	144759257	144759785	-	-	-	-	-0.427267	0.335591	0.639264
#273911	chr6	143052220	143052918	-	-	-	-	0.273514	0.505993
#296132	chr7	137625327	137627059	-	-	/DGKI/	Neural	0.703042	2.12558	1.29459
#236118	chr5	59250389	59250912	/PDE4D/	Cardiac	-	-	-1.51666	-0.67703
#003077	chr1	58180265	58180608	-	-	-	-	-1.43739	-1.25369
#054813	chr11	108844702	108845236	-	-	-	-	-0.621902	-0.19366
#238704	chr5	84313827	84314202	-	-	/EDIL3/	Neural	-1.61533	-0.174335	1.28685
#147213	chr2	168171206	168172328	-	-	-	-	0.340258	0.493862
#273877	chr6	142869928	142870750	-	-	-	-	0.161351	0.75045
#240984	chr5	94926514	94926870	-	-	-	-	-0.513209	-0.356499
#025775	chr1	242161818	242162355	-	-	-	-	-0.315649	-0.397319
#296143	chr7	137749270	137749525	-	-	/DGKI/	Neural	-2.56581	-1.16011	1.28679
#207658	chr4	90907005	90907272	-	-	-	-	-1.26623	-0.256667	0.861244
#085328	chr13	93372973	93373593	-	-	-	-	-0.761187	0.13575	0.749002
#031474	chr10	51358379	51358666	-	-	-	-	-0.383945	-0.325351
#256702	chr6	44285401	44285897	-	-	-	-	-0.0104873	0.00377343
#065360	chr12	69835832	69836330	-	-	-	-	-0.25329	-0.224686
#309520	chr8	80715309	80715626	-	-	-	-	-0.891553	-0.548695
#122208	chr18	79515518	79516067	-	-	-	-	0.0388162	-1.14791	-1.34002
#309525	chr8	80760777	80761207	-	-	-	-	-0.217806	0.0298679
#241015	chr5	95068295	95068776	-	-	-	-	0.440863	0.715591
#153907	chr2	212022028	212022645	/ERBB4/	Cardiac	-	-	-0.141408	-0.133858
#057144	chr11	132502831	132503121	-	-	/OPCML/	Neural	-2.85027	-1.4216	1.2864
#147042	chr2	167119841	167120380	/XIRP2/	Cardiac	-	-	0.875414	0.539659	-0.457678
#261364	chr6	73006942	73007767	-	-	/KCNQ5/	Neural	-0.502772	0.912633	1.28378
#159912	chr20	20138531	20139722	-	-	-	-	0.456013	-0.128634	-0.73156
#030722	chr10	37230792	37231653	-	-	-	-	-0.28222	0.724432	0.859335
#145381	chr2	159176558	159177089	-	-	-	-	1.37539	0.523004	-0.981937
#227162	chr5	6641413	6641931	-	-	-	-	0.17273	-0.304217	-0.623816
#162307	chr21	18118852	18120084	-	-	-	-	0.77892	0.830635
#170507	chr3	29296154	29296496	-	-	-	-	-0.839896	-0.781198
#075836	chr13	43556932	43557363	-	-	-	-	-1.05079	-0.321882
#099586	chr15	53976962	53977166	-	-	/UNC13C/	Neural	-3.17555	-1.75862	1.27947
#106933	chr16	82045607	82046265	-	-	-	-	-1.20803	-1.36309
#021794	chr1	211097822	211098400	-	-	/KCNH1/	Neural	-1.63749	-0.165343	1.27679
#168036	chr3	17268962	17269457	-	-	-	-	-0.716385	0.0939562	0.67999
#024226	chr1	231395421	231395985	-	-	-	-	0.134982	-0.172299
#006150	chr1	76100934	76101457	-	-	-	-	-0.375157	-0.0983159
#085404	chr13	93704947	93705677	-	-	-	-	-1.36574	-0.553387
#168196	chr3	18192074	18192806	-	-	-	-	-1.06886	-0.172967	0.758398
#085389	chr13	93634245	93634821	-	-	-	-	-0.628449	-0.114961
#338940	chrX	124343348	124344185	-	-	-	-	-0.43889	-0.630148
#201815	chr4	56164695	56165424	-	-	-	-	0.787159	0.389165	-0.541039
#285852	chr7	75593603	75594103	-	-	-	-	-0.0365973	-2.06891	-2.12429
#040282	chr10	116336878	116337531	-	-	-	-	-0.0852023	-0.0623906
#249432	chr5	150155397	150156175	-	-	-	-	2.16116	1.83971	-0.43176
#291021	chr7	108345789	108346197	-	-	/NRCAM/	Neural	-0.977434	0.435587	1.27591
#178968	chr3	97745660	97745966	-	-	-	-	-1.09152	-0.494644
#167464	chr3	9193888	9195131	-	-	/SRGAP3/	Neural	-0.22734	1.18642	1.27512
#014893	chr1	169232980	169233543	-	-	-	-	-0.139405	0.0793851
#248230	chr5	139156934	139157509	-	-	-	-	0.216579	-1.81219	-2.04403
#108571	chr17	29038198	29038510	-	-	-	-	-1.83868	-2.96439	-0.958121
#296105	chr7	137434297	137436038	-	-	/DGKI/	Neural	-0.00422146	1.40971	1.272
#240717	chr5	93637785	93638253	-	-	-	-	-0.161484	-0.464861
#146284	chr2	163729762	163730146	-	-	-	-	-0.585869	-0.667961
#100804	chr15	80471739	80472290	-	-	/ARNT2/	Neural	-2.56429	-1.08409	1.26947
#023881	chr1	224579557	224579942	-	-	/CNIH3/	Neural	-1.48726	-0.103226	1.25763
#029425	chr10	24029315	24031347	-	-	-	-	0.785789	1.32538	0.39432
#059590	chr12	21236060	21236574	-	-	-	-	-0.114799	0.249478
#240773	chr5	93898677	93899697	-	-	-	-	1.21851	1.58749
#028465	chr10	16781889	16782529	-	-	-	-	0.0156492	-0.481719	-0.644602
#232612	chr5	33745051	33745670	-	-	-	-	0.336807	0.410302
#327870	chr9	76144385	76145146	/PCSK5/	Cardiac	-	-	-0.685975	0.252961	0.811814
#155301	chr2	222272254	222272871	-	-	/PAX3/	Neural	-1.66275	-0.262983	1.25399
#225936	chr4	185817170	185817688	-	-	-	-	0.159787	-0.272431	-0.572163
#297277	chr7	146674375	146674790	-	-	/CNTNAP2/	Neural	-1.32827	0.0794688	1.25192
#030138	chr10	30011988	30012941	-	-	-	-	0.51166	0.524887
#209780	chr4	101924251	101924661	-	-	-	-	-0.124559	-0.342635
#029488	chr10	24495484	24496168	-	-	-	-	-0.935143	-0.219099
#088599	chr13	114047416	114048042	-	-	-	-	-0.364214	-1.36453	-1.10721
#021752	chr1	210775105	210775648	-	-	/KCNH1/	Neural	-1.09156	0.290355	1.24997
#013525	chr1	157514013	157514688	-	-	-	-	0.182584	0.473823
#311912	chr8	92896116	92896535	-	-	-	-	-0.750395	-0.293493
#003236	chr1	59523597	59524218	-	-	-	-	-1.07314	-0.03948	0.874931
#017160	chr1	184494258	184494513	-	-	-	-	-1.18795	-0.272493	0.77622
#147266	chr2	168598267	168599194	-	-	-	-	0.00292923	0.348198
#271049	chr6	127762536	127763049	-	-	-	-	-0.549412	-1.00323
#008850	chr1	91523384	91523885	-	-	-	-	-0.672976	-0.0602646
#222076	chr4	165953130	165953624	-	-	-	-	-0.285328	0.219823
#017216	chr1	184907930	184908285	-	-	-	-	-0.824187	-0.321901
#241131	chr5	95686548	95687407	-	-	-	-	2.11453	1.49863	-0.759386
#057209	chr11	133302067	133302640	-	-	/OPCML/	Neural	-2.37969	-0.958139	1.24987
#017527	chr1	186470289	186470632	-	-	-	-	-0.288194	-0.230645
#140267	chr2	133083609	133084180	-	-	-	-	-0.15996	-0.272265
#233821	chr5	41231969	41232426	-	-	-	-	-0.483247	-0.591127
#080567	chr13	71518247	71518724	-	-	-	-	-0.259207	-0.927818	-0.802028
#085415	chr13	93768060	93768562	-	-	-	-	-1.79425	-0.293493	1.3703
#261303	chr6	72721742	72722075	-	-	/KCNQ5/	Neural	-1.61517	-0.230645	1.24068
#257967	chr6	51733129	51733513	-	-	-	-	-1.31636	-0.946057
#339997	chrX	148947464	148947771	-	-	-	-	-1.17129	-0.788937
#313295	chr8	104468145	104468534	-	-	-	-	-0.238356	-0.217235
#201255	chr4	47392049	47392438	-	-	/GABRB1/	Neural	-1.92927	-0.557504	1.24017
#311396	chr8	89963206	89964011	-	-	-	-	-0.438341	-0.156536
#013995	chr1	162248732	162250932	/NOS1AP/	Cardiac	/NOS1AP/	Neural	0.57164	1.95055	1.23807
#130885	chr2	46173468	46174132	-	-	/PRKCE/	Neural	-1.0874	0.282269	1.23577
#003209	chr1	59336825	59337314	-	-	-	-	-2.33758	-1.33277	0.872106
#276022	chr6	155201412	155201873	-	-	/TIAM2/	Neural	-1.38522	-0.0076323	1.23546
#024535	chr1	235993282	235993756	-	-	-	-	-1.01303	-0.535265
#183560	chr3	125123788	125124283	-	-	-	-	-0.337344	-1.51668	-1.31236
#295258	chr7	127005406	127006830	-	-	/GRM8/	Neural	0.914559	2.28814	1.23449
#181728	chr3	111732270	111733673	/PLCXD2/	Cardiac	/PLCXD2/	Neural	1.20943	2.5667	1.2304
#211209	chr4	109112852	109113405	-	-	-	-	0.435532	-0.200899	-0.782615
#259605	chr6	64798417	64799190	-	-	-	-	0.661615	0.845657
#004206	chr1	66895250	66895642	-	-	-	-	-1.83655	-1.84546
#302591	chr8	35310352	35310816	-	-	/UNC5D/	Neural	-1.30044	0.0803967	1.23026
#103211	chr16	7027113	7027651	-	-	/RBFOX1/	Neural	-3.2745	-1.84546	1.22427
#261381	chr6	73078740	73079132	-	-	/KCNQ5/	Neural	-1.31884	0.0208903	1.21204
#271376	chr6	129177691	129179590	-	-	-	-	2.05074	2.32956
#128876	chr2	30250357	30250739	/LBH/	Cardiac	-	-	-1.49583	-0.989792
#329260	chr9	84988158	84988705	-	-	/NTRK2/	Neural	-1.57052	-0.0154558	1.20801
#004815	chr1	70021447	70022089	-	-	/LRRC7/	Neural	-1.11278	0.215208	1.208
#141931	chr2	141933435	141933759	-	-	/LRP1B/	Neural	-1.71339	-0.360927	1.20763
#070345	chr12	93390769	93391561	-	-	-	-	0.306878	-0.104327
#250866	chr5	160363479	160363880	-	-	-	-	-0.616154	-0.206296
#099058	chr15	47434080	47434553	-	-	-	-	-1.56217	-0.287347	1.14135
#050180	chr11	84878863	84879256	-	-	/DLG2/	Neural	-0.976101	0.365613	1.20691
#074831	chr13	36364414	36365075	-	-	-	-	-0.250356	0.0897124
#009642	chr1	97327915	97328343	-	-	-	-	0.18741	0.0418373
#296109	chr7	137469288	137469737	-	-	/DGKI/	Neural	-1.23249	0.0996162	1.19348
#030798	chr10	38146602	38147416	-	-	-	-	-0.18065	0.999179	1.03164
#113194	chr18	12525892	12526376	-	-	-	-	-0.496642	0.135701
#049946	chr11	83688984	83689272	-	-	/DLG2/	Neural	-1.74184	-0.35868	1.18322
#147369	chr2	170263414	170264458	-	-	-	-	1.75726	-0.00505308	-1.86467
#093824	chr14	63249432	63250158	-	-	-	-	-0.360827	0.0730275
#117565	chr18	50986261	50986930	-	-	-	-	-0.0312722	-0.816668	-0.823858
#085478	chr13	94089179	94089549	-	-	-	-	-0.672976	-0.665093
#302000	chr8	31981059	31981453	-	-	/NRG1/	Neural	-1.74799	-0.43229	1.17187
#111755	chr17	78934153	78934651	-	-	-	-	0.308691	-0.165059	-0.618133
#168094	chr3	17639730	17640069	-	-	-	-	-0.982609	-0.220629
#029490	chr10	24510490	24511131	-	-	-	-	-0.610151	-0.410442
#050203	chr11	84976923	84977498	-	-	/DLG2/	Neural	-0.646152	0.673546	1.16637
#296138	chr7	137690628	137691259	-	-	/DGKI/	Neural	-1.33062	-0.0311719	1.16294
#170639	chr3	29876552	29876957	-	-	-	-	-0.578082	-0.516663
#257020	chr6	46796951	46797560	-	-	-	-	-0.0862233	-0.189439
#324710	chr9	27131343	27131710	/TEK/	Cardiac	-	-	-0.28177	-0.0369341
#075069	chr13	37695142	37695505	-	-	-	-	-0.324622	-0.106784
#062309	chr12	42521683	42522147	-	-	-	-	-0.732112	-0.592004
#087380	chr13	105489628	105489943	-	-	-	-	-1.39824	-0.898719
#184851	chr3	143432741	143433103	-	-	-	-	0.659425	0.0852508	-0.719866
#325890	chr9	32476356	32476859	-	-	-	-	-0.599091	-0.632929
#238320	chr5	81342949	81343586	-	-	-	-	-1.1075	-0.632929
#026267	chr1	245642318	245642840	-	-	-	-	-1.08303	-0.223626	0.704908
#310326	chr8	84438382	84438761	-	-	/RALYL/	Neural	-1.53776	-0.244118	1.1604
#250521	chr5	157515122	157515815	-	-	-	-	-1.03558	-0.0395338	0.81349
#339790	chrX	141834552	141835274	-	-	-	-	-0.407122	-0.509931
#320820	chr9	7139925	7140222	/KDM4C/	Cardiac	-	-	-0.395783	-0.270099
#236026	chr5	58723513	58723907	-	-	/RAB3C/	Neural	-1.40972	-0.114432	1.16026
#150769	chr2	191972264	191972492	-	-	/TMEFF2/	Neural	-1.56217	-0.272493	1.15494
#118668	chr18	57475986	57476981	-	-	-	-	0.662641	0.43408
#257943	chr6	51642400	51643030	-	-	-	-	-0.0386191	0.51604
#233947	chr5	41819784	41820099	/OXCT1/	Cardiac	-	-	-0.36424	-0.634949
#332296	chr9	119255367	119255974	/BRINP1/	Cardiac	/BRINP1/	Neural	-1.62321	-0.342635	1.15353
#103206	chr16	6929998	6930591	-	-	/RBFOX1/	Neural	-3.0841	-1.80421	1.15146
#335261	chrX	36190024	36190837	-	-	-	-	1.16571	0.86802	-0.440665
#040134	chr10	115665480	115665891	-	-	/ATRNL1/	Neural	-1.98858	-0.67703	1.14897
#313732	chr8	106381240	106381626	-	-	-	-	-0.175059	0.238992
#274767	chr6	147368070	147368718	-	-	-	-	-0.0128918	-0.470652	-0.611123
#294513	chr7	123604221	123604553	-	-	-	-	-1.97549	-0.612149	1.12493
#266153	chr6	98887810	98888397	-	-	-	-	0.332495	-0.236757	-0.716939
#119654	chr18	63801739	63802154	-	-	-	-	-1.79632	-0.784289	0.89353
#059604	chr12	21336748	21337076	-	-	/SLCO1A2/	Neural	-1.38876	-0.110892	1.14884
#273869	chr6	142824625	142824979	-	-	-	-	0.13473	0.385537
#296142	chr7	137746833	137748254	-	-	/DGKI/	Neural	-0.130265	1.15476	1.14701
#249864	chr5	153572274	153574061	-	-	/GRIA1/	Neural	0.93958	2.22496	1.13735
#147845	chr2	178018018	178018385	-	-	-	-	-1.41135	-0.948136
#130685	chr2	42786488	42786835	-	-	-	-	-1.37575	-1.17355
#267386	chr6	104756770	104757641	-	-	-	-	-0.409019	-0.35224
#256202	chr6	35415061	35415424	-	-	-	-	-0.779013	-0.919131
#206192	chr4	80489560	80490054	-	-	-	-	-0.307794	0.465306	0.618848
#207978	chr4	92560384	92560847	-	-	-	-	-0.643311	-0.274796
#332482	chr9	120913681	120914064	-	-	-	-	-0.944212	-0.388898
#236438	chr5	60901466	60901974	-	-	-	-	-0.259207	-0.0344637
#272818	chr6	136424400	136424821	-	-	-	-	-0.350604	-0.455481
#217486	chr4	142502180	142502789	-	-	-	-	-0.3568	-0.206353
#042644	chr11	14561491	14562169	-	-	-	-	-1.0874	-0.687287
#064934	chr12	65450842	65451641	-	-	-	-	-0.136851	-0.00243644
#057419	chr12	2291257	2291758	/CACNA1C/	Cardiac	-	-	-0.17277	0.168364
#101108	chr15	86390613	86391883	-	-	-	-	-1.18717	-0.511025
#029486	chr10	24491129	24491658	-	-	-	-	-1.09866	-0.842134
#132854	chr2	58138006	58138794	-	-	-	-	0.680439	0.103021	-0.706731
#058373	chr12	15153917	15154563	-	-	-	-	1.29549	0.686284	-0.672498
#085713	chr13	95742006	95742774	-	-	-	-	-0.498708	0.256129	0.59025
#014672	chr1	167878765	167879060	-	-	-	-	-1.94819	-0.717311	1.10172
#179017	chr3	98026152	98026533	-	-	-	-	-0.591585	-0.0134181
#307638	chr8	71315304	71315682	/EYA1/	Cardiac	-	-	-0.656778	-0.50518
#004150	chr1	66635437	66635775	-	-	/SGIP1/	Neural	-1.1309	0.14312	1.13659
#160533	chr20	33291850	33292176	-	-	-	-	-0.924026	-0.377784
#306109	chr8	62276111	62276365	-	-	-	-	-0.935579	-0.634949
#036726	chr10	86110225	86110746	-	-	/GRID1/	Neural	-0.606705	0.700937	1.13433
#108043	chr17	14148033	14148586	-	-	-	-	0.441501	-0.0184133	-0.593309
#284626	chr7	50758155	50758665	-	-	-	-	0.0469062	0.00972756
#236004	chr5	58623470	58623813	-	-	/RAB3C/	Neural	-1.40542	-0.137344	1.13198
#028657	chr10	17967567	17968093	-	-	/SLC39A12/	Neural	-1.33896	-0.0852612	1.13056
#145234	chr2	158366432	158367288	-	-	-	-	0.608741	1.25544	0.48714
#094984	chr14	78788617	78788999	-	-	/NRXN3/	Neural	-2.1494	-0.911975	1.12967
#296100	chr7	137386246	137387659	-	-	/DGKI/	Neural	-0.397866	0.914046	1.12816
#329240	chr9	84785464	84786431	-	-	/NTRK2/	Neural	-0.629727	0.640067	1.12695
#101089	chr15	86256682	86257023	-	-	-	-	-2.62167	-1.217	1.28609
#024794	chr1	237661239	237662898	/RYR2/	Cardiac	-	-	1.42277	1.57372
#103207	chr16	6964363	6965158	-	-	/RBFOX1/	Neural	-1.33896	-0.0934926	1.12688
#206912	chr4	85547393	85547791	-	-	-	-	0.161439	-0.25674	-0.561208
#296120	chr7	137519232	137519601	-	-	/DGKI/	Neural	-1.82216	-0.545143	1.12483
#154223	chr2	213445882	213446217	-	-	-	-	-1.79425	-0.423828	1.25915
#033032	chr10	58703165	58703401	-	-	-	-	-0.872207	-0.86812
#114715	chr18	32441588	32441869	-	-	-	-	-1.01922	-0.913015
#306612	chr8	64648358	64649373	-	-	-	-	-0.643176	0.238992	0.747422
#288194	chr7	87565966	87566520	-	-	-	-	-0.144761	0.144923
#233849	chr5	41351370	41351710	/PLCXD3/	Cardiac	-	-	0.0162521	-0.286762
#124356	chr19	47023177	47023622	-	-	/NPAS1/	Neural	-1.84896	-0.570006	1.12384
#042840	chr11	16135560	16136147	-	-	-	-	-2.67746	-1.39475	1.16455
#011857	chr1	107711269	107711859	-	-	-	-	-0.244412	0.14916
#289265	chr7	93448026	93448548	-	-	-	-	-0.0754784	-0.0963499
#236008	chr5	58638649	58639014	-	-	/RAB3C/	Neural	-1.77478	-0.535265	1.11453
#093844	chr14	63403210	63403646	-	-	-	-	-1.16669	-1.00102
#140506	chr2	134692128	134693010	-	-	-	-	0.329734	0.844899
#261311	chr6	72752207	72752562	-	-	/KCNQ5/	Neural	-1.36686	-0.165722	1.1131
#148777	chr2	182303938	182304238	-	-	-	-	-1.02345	-0.394986
#025358	chr1	240228002	240228651	-	-	/FMN2/	Neural	-1.27364	-0.0379503	1.11085
#040233	chr10	116118716	116119226	-	-	-	-	1.17822	-0.0662056	-1.38891
#021086	chr1	204283860	204284375	-	-	-	-	1.32499	-0.022732	-1.49578
#273940	chr6	143187492	143188600	-	-	-	-	1.14578	1.52133
#169484	chr3	24278686	24279705	-	-	-	-	-0.372863	0.163184
#021783	chr1	211009564	211010164	-	-	/KCNH1/	Neural	-1.1672	0.138412	1.11067
#137621	chr2	109223014	109223670	-	-	-	-	-0.047765	0.12003
#059441	chr12	20496126	20496433	-	-	-	-	-0.538334	-0.838538
#261385	chr6	73111772	73112543	-	-	/KCNQ5/	Neural	-1.44133	-0.191259	1.10672
#282929	chr7	38568451	38569071	-	-	/AMPH/	Neural	-0.534311	0.795695	1.10564
#024400	chr1	234089192	234089864	-	-	/SLC35F3/	Neural	-0.419181	0.824634	1.10313
#333807	chrX	11504370	11504784	-	-	-	-	-1.85585	-1.82411
#029387	chr10	23765210	23765820	-	-	-	-	-0.663926	-0.0954958
#036151	chr10	82888621	82890090	-	-	/NRG3/	Neural	2.37801	3.62193	1.09862
#296127	chr7	137575580	137576354	-	-	/DGKI/	Neural	-2.03386	-0.77564	1.0966
#164219	chr21	41930863	41931578	-	-	-	-	0.456029	-1.75862	-2.37238
#015977	chr1	175660732	175661190	-	-	/TNR/	Neural	-1.20989	0.0127557	1.09543
#309587	chr8	81083134	81083427	-	-	-	-	-1.05082	-0.522237
#061953	chr12	40303710	40304042	-	-	-	-	-0.891573	-0.614695
#211882	chr4	113664294	113664620	/CAMK2D/	Cardiac	-	-	-1.1309	-0.74517
#168597	chr3	20117467	20118529	-	-	-	-	0.499937	0.661603
#236023	chr5	58716919	58718417	-	-	/RAB3C/	Neural	1.30289	2.53945	1.09135
#338968	chrX	124651747	124652252	-	-	-	-	-0.5705	-0.923081
#038727	chr10	106816145	106817852	-	-	/SORCS1/	Neural	0.587545	1.82473	1.09113
#273853	chr6	142774285	142774636	-	-	-	-	-0.600931	-0.204157
#076040	chr13	46603137	46603656	-	-	-	-	-0.20514	0.383111
#319074	chr8	137905512	137906054	-	-	-	-	-0.125568	-0.1687
#016253	chr1	177190242	177190658	/BRINP2/	Cardiac	/BRINP2/	Neural	-1.46914	-0.266361	1.0907
#026246	chr1	245492793	245493289	-	-	-	-	-0.76064	-0.728316
#127243	chr2	16615828	16616253	-	-	/FAM49A/	Neural	-1.41132	-0.196847	1.08915
#233383	chr5	39160516	39161244	-	-	-	-	0.81031	0.669783
#331590	chr9	114317003	114317775	/ORM1/	Cardiac	-	-	-0.839907	-0.221769
#055162	chr11	110640279	110641046	-	-	-	-	-0.0927706	0.200105
#085347	chr13	93433987	93434637	-	-	-	-	-0.275132	-0.129503
#310290	chr8	84252903	84255052	-	-	/RALYL/	Neural	1.88056	3.10965	1.08842
#036657	chr10	85681088	85681777	-	-	/GRID1/	Neural	-1.36378	-0.141758	1.08597
#125047	chr2	1132311	1132838	-	-	-	-	-0.547063	-0.512018
#310416	chr8	84863199	84863760	-	-	/RALYL/	Neural	0.270465	1.48512	1.08211
#338285	chrX	112393513	112394273	-	-	-	-	0.153136	0.223001
#026009	chr1	243621806	243622259	-	-	-	-	-0.469462	-0.752593
#282988	chr7	38892874	38893399	-	-	-	-	-0.732112	-0.321271
#328479	chr9	79642728	79643248	-	-	-	-	0.413781	-0.590178	-1.1711
#147262	chr2	168569660	168570599	-	-	-	-	-0.101293	0.360176
#270575	chr6	125224326	125224725	-	-	-	-	-0.0963304	0.409763
#092773	chr14	52025632	52026252	-	-	-	-	0.231532	-0.982578	-1.35561
#062160	chr12	41506586	41507650	-	-	-	-	0.835871	0.908242
#296101	chr7	137402392	137403662	-	-	/DGKI/	Neural	1.24695	2.46283	1.07818
#027902	chr10	10728419	10728729	-	-	-	-	-0.49821	-1.05796	-0.686639
#057140	chr11	132448016	132448528	-	-	/OPCML/	Neural	-1.6759	-0.481553	1.07609
#060554	chr12	26566371	26567357	-	-	-	-	0.578144	0.831269
#070426	chr12	94247064	94247499	-	-	-	-	-1.31636	0.0431663	1.24445
#331574	chr9	114172941	114173795	-	-	-	-	-0.285328	-0.191193
#233374	chr5	39124215	39125036	-	-	-	-	-0.0599988	0.367576
#321263	chr9	9341158	9341834	-	-	/PTPRD/	Neural	0.0595828	1.27646	1.07602
#267784	chr6	111342300	111342678	-	-	-	-	-1.54401	-1.31875
#275028	chr6	148814143	148814510	-	-	-	-	-0.674693	-0.548658
#017096	chr1	184024929	184025615	-	-	/COLGALT2/	Neural	-0.845386	0.372157	1.074
#307039	chr8	67675554	67677545	-	-	-	-	1.59809	1.7068
#310762	chr8	86865545	86866203	-	-	-	-	0.129519	-0.170682
#056301	chr11	124561058	124561453	-	-	-	-	-0.587033	-0.618639
#228920	chr5	15586641	15587405	-	-	-	-	0.125418	0.570145
#037333	chr10	90838034	90838730	-	-	-	-	-2.12861	-1.0229	0.983187
#071593	chr12	101614040	101614502	-	-	-	-	0.017655	-0.0616634
#132852	chr2	58119047	58119519	-	-	-	-	-0.491351	-0.72982
#296103	chr7	137411659	137412014	-	-	/DGKI/	Neural	-2.51397	-1.31567	1.0702
#006201	chr1	76321009	76321720	-	-	-	-	-0.17074	0.175433
#153786	chr2	211503852	211504102	/ERBB4/	Cardiac	-	-	-1.39824	-1.1822
#013981	chr1	162180295	162180898	/NOS1AP/	Cardiac	/NOS1AP/	Neural	-1.59257	-0.358624	1.07008
#025252	chr1	239695275	239696129	-	-	/CHRM3/	Neural	-0.940682	0.239805	1.06994
#209015	chr4	98039653	98040859	-	-	-	-	0.232776	0.693485
#261234	chr6	72401738	72402587	-	-	/RIMS1/	Neural	-0.769048	0.495782	1.06915
#167208	chr3	7519345	7521020	-	-	/GRM7/	Neural	1.28586	2.49512	1.06467
#271071	chr6	127858826	127859265	-	-	-	-	0.111518	0.581525
#300233	chr8	15223216	15223998	-	-	/SGCZ/	Neural	-1.23795	-0.00852115	1.06445
#317837	chr8	129748200	129748913	-	-	-	-	-0.351763	0.830232	1.03867
#130204	chr2	40135196	40135405	/SLC8A1/	Cardiac	-	-	0.22409	-0.900596	-1.24469
#338971	chrX	124670128	124670617	-	-	-	-	0.36216	-0.568849	-1.07896
#252378	chr5	167689158	167689444	-	-	/TENM2/	Neural	-1.811	-0.630148	1.06273
#040416	chr10	117339458	117340125	-	-	-	-	-1.36686	-0.859708
#036649	chr10	85633638	85634032	-	-	/GRID1/	Neural	-1.27352	-0.0869724	1.06254
#274108	chr6	144336244	144337114	-	-	-	-	-0.0225568	0.642573	0.579684
#223607	chr4	172901014	172901414	-	-	/GALNTL6/	Neural	-0.883442	0.33905	1.05877
#159362	chr20	15320823	15321360	-	-	-	-	-0.420125	-0.624822
#075845	chr13	43628908	43629617	-	-	-	-	-0.643164	0.236644	0.740225
#006684	chr1	78995009	78995556	-	-	-	-	0.169643	0.0324807
#318279	chr8	132594630	132595366	-	-	-	-	-0.0952838	0.0764572
#099931	chr15	61974830	61975207	-	-	-	-	-1.12816	-0.0531521	0.940445
#127091	chr2	15552890	15553732	-	-	-	-	-0.904101	-0.817051
#222696	chr4	168565250	168565674	-	-	-	-	-0.23829	0.637024	0.739923
#094342	chr14	68468989	68469790	-	-	-	-	-0.577476	0.828776	1.26942
#257791	chr6	50837972	50838348	/TFAP2B/	Cardiac	-	-	0.1826	0.47987
#106423	chr16	76440996	76441562	-	-	/CNTNAP4/	Neural	-2.11123	-0.920071	1.05875
#144331	chr2	154370926	154371399	-	-	/GALNT13/	Neural	-0.907606	0.280051	1.05768
#057578	chr12	5570980	5571455	-	-	-	-	0.137728	-0.838267	-1.10847
#252367	chr5	167626778	167627170	-	-	/TENM2/	Neural	-1.48731	-0.297181	1.05686
#297834	chr7	150845329	150846046	-	-	-	-	1.0641	0.450303	-0.76314
#106796	chr16	80626470	80626847	-	-	-	-	-2.93718	-2.44683
#036688	chr10	85901363	85901794	-	-	/GRID1/	Neural	-1.08312	0.124785	1.05632
#220043	chr4	156838653	156839271	-	-	-	-	-0.137886	0.198768
#278324	chr7	8271832	8272522	/ICA1/	Cardiac	-	-	0.800321	-0.0221519	-0.964364
#007673	chr1	84871903	84872207	-	-	-	-	-1.77466	-1.1823
#155619	chr2	224409506	224409869	-	-	-	-	-0.659348	-0.824745
#003043	chr1	57910911	57911873	-	-	-	-	-0.564991	-0.111242
#292033	chr7	112866399	112866743	-	-	-	-	-1.09992	-1.26238
#050744	chr11	88117902	88118305	-	-	-	-	-0.639086	0.823058	1.30117
#252412	chr5	167911337	167911666	-	-	/TENM2/	Neural	-2.11762	-0.920132	1.0559
#158392	chr20	9576649	9577032	-	-	/PAK5/	Neural	-1.36382	-0.174335	1.05543
#310832	chr8	87180750	87181003	-	-	-	-	-0.628725	-0.272431
#172064	chr3	39962335	39962756	-	-	/MYRIP/	Neural	-1.70737	-0.56007	1.04937
#053154	chr11	100793774	100794144	-	-	-	-	-1.36686	-0.133858	1.09681
#240949	chr5	94759924	94760817	-	-	-	-	0.580396	0.764181
#106546	chr16	77912765	77913159	-	-	/VAT1L/	Neural	-3.08434	-1.90553	1.0487
#035124	chr10	71465463	71466044	-	-	-	-	-0.433339	-1.21125	-0.926097
#130271	chr2	40471002	40471715	/SLC8A1/	Cardiac	-	-	0.460194	0.815623
#036046	chr10	82330739	82331046	-	-	/NRG3/	Neural	-1.48726	-0.34771	1.04818
#232369	chr5	31820014	31820349	-	-	-	-	-1.21295	-1.08722
#170334	chr3	28525530	28525804	-	-	-	-	-1.26623	-1.35412
#146873	chr2	166261233	166261501	-	-	-	-	-0.671799	-0.208533
#097099	chr14	93683273	93683602	-	-	/UNC79/	Neural	-1.94615	-0.74517	1.04802
#064838	chr12	64313418	64314291	-	-	-	-	-0.314541	-0.0283056
#306228	chr8	62820049	62820805	-	-	-	-	0.621139	0.693485
#217556	chr4	142803923	142804819	-	-	-	-	0.433739	1.02161	0.448809
#063907	chr12	59609044	59609454	-	-	-	-	-1.17129	-0.568849
#280286	chr7	16885107	16886117	-	-	-	-	0.22968	0.662652
#153956	chr2	212216778	212217632	/ERBB4/	Cardiac	-	-	0.764596	0.655368
#182225	chr3	114973412	114974100	-	-	-	-	0.293265	0.971643	0.541701
#240740	chr5	93725871	93726714	-	-	-	-	0.128232	0.68027
#289603	chr7	95182970	95183581	-	-	-	-	-0.0998666	-0.488163
#171675	chr3	36455326	36455728	-	-	-	-	-0.889182	0.0460468	0.817353
#307209	chr8	68627189	68627784	-	-	-	-	0.535982	0.798952
#101092	chr15	86293873	86294470	-	-	-	-	-2.5201	-1.80299
#080634	chr13	71811474	71811719	-	-	-	-	-1.40973	-1.20815
#092133	chr14	47163203	47163580	-	-	/MDGA2/	Neural	-1.24996	-0.0662242	1.04672
#000230	chr1	5949558	5949985	-	-	-	-	-1.89983	-1.25369
#006308	chr1	76907204	76907616	-	-	-	-	-0.613612	-0.266361
#170817	chr3	30798714	30799100	-	-	-	-	-1.82572	-1.1095
#271873	chr6	131729678	131730473	-	-	-	-	-0.19123	0.0141893
#186155	chr3	149030430	149030816	-	-	-	-	-1.12469	-0.658152
#088048	chr13	108734527	108735251	-	-	/MYO16/	Neural	0.414002	1.59916	1.04483
#021734	chr1	210635390	210635858	-	-	-	-	-2.28574	-1.14791	0.996551
#057123	chr11	132231839	132232511	-	-	/NTM/	Neural	-1.01366	0.157131	1.0426
#166331	chr3	2951359	2951983	-	-	-	-	-0.891553	-0.159605	0.591552
#024812	chr1	237724900	237725874	/RYR2/	Cardiac	-	-	0.454174	0.810762
#303295	chr8	40579947	40580367	-	-	/ZMAT4/	Neural	-1.016	0.144756	1.04185
#024560	chr1	236240623	236241377	-	-	-	-	0.622438	-0.0670884	-0.83162
#211932	chr4	113909266	113909788	-	-	-	-	-0.289081	-0.0967154
#321080	chr9	8491753	8493114	-	-	/PTPRD/	Neural	-0.0580023	1.11935	1.0416
#261305	chr6	72726351	72727302	-	-	/KCNQ5/	Neural	-0.0951517	1.07694	1.03908
#166282	chr3	2678409	2678928	-	-	-	-	0.752141	0.465306
#039371	chr10	110111797	110112268	-	-	-	-	-1.85864	-1.85675
#261365	chr6	73013768	73014143	-	-	/KCNQ5/	Neural	-1.48518	-0.287347	1.03868
#148116	chr2	179472788	179473085	-	-	-	-	-0.951018	-0.0372284	0.76566
#182450	chr3	116120540	116120908	-	-	/LSAMP/	Neural	-1.44723	-0.262983	1.03866
#181038	chr3	108212019	108212496	-	-	-	-	-0.22282	-0.604999
#309540	chr8	80850702	80851064	-	-	-	-	-1.14549	-0.393142
#207555	chr4	90434604	90435034	-	-	-	-	-0.125605	0.311186
#141567	chr2	140415989	140416476	-	-	/LRP1B/	Neural	-1.41132	-0.236745	1.037
#088085	chr13	108882935	108883339	-	-	/MYO16/	Neural	-1.26633	-0.0807021	1.03445
#257113	chr6	47317241	47317699	-	-	-	-	-2.19399	-0.72982	1.23558
#195846	chr4	16745655	16746107	-	-	-	-	-1.18055	-0.449452
#306625	chr8	64701276	64701563	-	-	-	-	-1.52357	-0.614695	0.710812
#122866	chr19	11425751	11426061	-	-	-	-	-2.8769	-3.43992
#208996	chr4	97926001	97926590	-	-	-	-	-0.298167	0.0403379
#036714	chr10	86052753	86053898	-	-	/GRID1/	Neural	-0.523662	0.688456	1.0339
#250676	chr5	158781788	158782649	-	-	-	-	-0.732089	-0.775789
#184109	chr3	133300244	133301091	-	-	/TMEM108/	Neural	-0.0956688	1.07644	1.0316
#075532	chr13	40575914	40576663	-	-	/FOXO1/	Neural	-0.21889	0.951418	1.03089
#279909	chr7	15314873	15315223	-	-	-	-	-0.976571	-0.83075
#217941	chr4	144716555	144716922	-	-	-	-	-0.0209131	0.190461
#241132	chr5	95697271	95699109	-	-	-	-	2.52287	2.10021	-0.566004
#328004	chr9	76830440	76831010	-	-	-	-	-0.891553	-0.498827
#075760	chr13	42895514	42896231	-	-	-	-	-0.488646	-0.344454
#004046	chr1	66121160	66121624	-	-	-	-	-0.432519	-0.11566
#027903	chr10	10734563	10735092	-	-	-	-	-0.561529	0.00982814
#155823	chr2	225452455	225453072	-	-	/NYAP2/	Neural	-0.260687	0.904166	1.03029
#122467	chr19	3249452	3249763	-	-	/CELF5/	Neural	-3.53127	-1.72708	1.02853
#334960	chrX	31516467	31516867	/DMD/	Cardiac	-	-	-0.552748	-0.580956
#296113	chr7	137487357	137488307	-	-	/DGKI/	Neural	-0.912406	0.260183	1.02717
#014997	chr1	169949527	169949914	-	-	-	-	-1.02352	-0.749683
#250929	chr5	160708664	160709054	-	-	-	-	-0.956255	-0.86812
#233262	chr5	38505094	38505561	-	-	-	-	-0.830192	0.0862062	0.758858
#088354	chr13	110314694	110315184	-	-	-	-	0.101296	-0.288597	-0.546099
#106805	chr16	80682406	80682746	-	-	-	-	-2.04064	-1.96182
#320153	chr9	3334528	3334951	-	-	-	-	-1.04885	-0.51
#159075	chr20	13538623	13539016	-	-	-	-	-1.3	-0.612176
#274627	chr6	146772902	146773126	-	-	-	-	-0.935648	-0.557504
#022895	chr1	217601589	217602699	-	-	-	-	1.1721	1.58357
#165949	chr3	1209667	1210190	-	-	-	-	-0.186929	-0.14161
#131187	chr2	49039197	49039525	-	-	-	-	-0.395783	-0.108619
#282148	chr7	33427000	33427751	-	-	-	-	0.153508	-0.618639	-0.912538
#085470	chr13	94053887	94055218	-	-	-	-	2.58035	2.06042	-0.658969
#113496	chr18	23752869	23753273	-	-	-	-	-0.0475175	-0.879862	-0.947724
#286626	chr7	80511893	80512132	-	-	-	-	-0.946505	-0.236745
#035005	chr10	69827187	69827594	-	-	-	-	-0.371526	-0.481508
#321082	chr9	8500684	8501567	-	-	/PTPRD/	Neural	-0.664913	0.523004	1.02714
#013992	chr1	162235334	162235716	/NOS1AP/	Cardiac	/NOS1AP/	Neural	-1.33449	-0.116988	1.02363
#103209	chr16	6977779	6978155	-	-	/RBFOX1/	Neural	-3.21396	-2.01426	1.02222
#165986	chr3	1350255	1350689	-	-	-	-	-0.457219	0.0622491
#269092	chr6	118639204	118639581	-	-	-	-	-0.367586	-0.612149
#038709	chr10	106711358	106711753	-	-	/SORCS1/	Neural	-0.526263	0.629577	1.02082
#339962	chrX	148509893	148510456	-	-	-	-	-1.33071	-0.632929
#074320	chr13	33155838	33156209	-	-	-	-	-1.59826	-0.612149	0.855614
#206109	chr4	79932038	79932856	-	-	-	-	-0.84543	0.0976949	0.799563
#117589	chr18	51183467	51183892	-	-	-	-	-1.10562	-0.647096
#172787	chr3	54168571	54168854	-	-	/CACNA2D3/	Neural	-3.21396	-2.0144	1.02027
#240891	chr5	94491410	94492204	-	-	-	-	0.435532	0.63841
#173123	chr3	60319092	60319821	-	-	-	-	-0.368417	-0.25674
#184940	chr3	143813388	143814563	-	-	-	-	0.628643	1.05617
#047862	chr11	58212356	58212937	-	-	-	-	-0.560531	-0.568849
#246892	chr5	127373989	127374473	-	-	/MEGF10/	Neural	-1.89789	-0.768244	1.02025
#022677	chr1	216623463	216623981	-	-	-	-	-1.0874	-0.441328
#206199	chr4	80512508	80513613	-	-	-	-	0.559362	0.849723
#188285	chr3	159749171	159749616	-	-	/IQCJ-SCHIP1/	Neural	-1.07091	0.048676	1.01335
#071596	chr12	101619414	101620189	-	-	-	-	0.20086	0.0939562
#013686	chr1	158720725	158721182	-	-	-	-	-1.21727	0.0466791	1.11897
#122180	chr18	79178125	79178754	-	-	-	-	0.08988	-0.130834
#302100	chr8	32477952	32478202	-	-	/NRG1/	Neural	-1.96224	-0.817051	1.01051
#017093	chr1	184010614	184011306	-	-	/COLGALT2/	Neural	-0.940828	0.183873	1.01016
#234705	chr5	50403504	50404058	-	-	-	-	0.120405	0.154946
#238538	chr5	83348129	83348670	-	-	-	-	-1.96738	-0.977271	0.850023
#003085	chr1	58260383	58260680	-	-	-	-	-2.45399	-1.70965
#024752	chr1	237457017	237458417	/RYR2/	Cardiac	-	-	0.916811	2.00791	0.953265
#292876	chr7	116505392	116506100	-	-	-	-	-0.0613439	0.484206
#095031	chr14	79078772	79079154	-	-	/NRXN3/	Neural	-1.2604	-0.123926	1.01013
#316365	chr8	118599450	118599723	-	-	-	-	-1.34187	-0.859708
#170628	chr3	29832425	29833163	-	-	-	-	0.508868	0.952347
#261372	chr6	73043014	73043544	-	-	/KCNQ5/	Neural	-0.764596	0.379306	1.00985
#024622	chr1	236748042	236749046	/ACTN2/	Cardiac	-	-	1.94561	1.61794	-0.464834
#259516	chr6	64400152	64400664	-	-	-	-	0.0738824	-0.205582
#330240	chr9	101302930	101303229	-	-	/PLPPR1/	Neural	-2.1494	-1.03454	1.00914
#131405	chr2	50089495	50089776	-	-	/NRXN1/	Neural	-2.41134	-1.18808	1.00844
#043311	chr11	20940243	20940832	-	-	/NELL1/	Neural	-1.20985	-0.0984602	1.00764
#282385	chr7	34993955	34995243	-	-	-	-	-0.148313	-0.0076323
#037014	chr10	88800562	88801046	-	-	-	-	0.0884887	-0.879488	-1.09762
#184904	chr3	143636532	143637150	-	-	-	-	0.559362	0.0732697	-0.632969
#309082	chr8	78532468	78533112	-	-	-	-	0.467479	0.950319
#093607	chr14	62002311	62003044	-	-	/SYT16/	Neural	-0.603575	0.60127	1.00567
#228775	chr5	14811075	14811378	-	-	-	-	-0.71753	-0.380449
#240927	chr5	94648434	94648790	-	-	-	-	-0.71795	-0.658294
#147032	chr2	167061533	167062420	/XIRP2/	Cardiac	-	-	0.832131	1.01869
#017212	chr1	184884934	184886313	-	-	-	-	1.81572	2.23867	0.283664
#094215	chr14	66897820	66898551	-	-	-	-	-0.700321	-0.411738
#245777	chr5	118909104	118909627	-	-	-	-	-0.257136	0.293204
#142396	chr2	144008771	144009415	-	-	-	-	0.368061	0.314645
#009646	chr1	97344404	97344790	-	-	-	-	-0.528584	-0.703261
#117065	chr18	44912795	44913438	-	-	-	-	-0.397554	0.0673208
#151948	chr2	197221627	197222163	-	-	-	-	-0.163597	-0.252816
#003985	chr1	65844981	65845784	-	-	-	-	0.270783	0.706215
#184241	chr3	135050692	135051000	-	-	/EPHB1/	Neural	-2.99326	-1.80421	1.00455
#249357	chr5	149304511	149304941	-	-	-	-	-0.424997	-1.01403	-0.72045
#187439	chr3	155667968	155668251	-	-	-	-	-1.36228	-0.534667	0.700731
#065572	chr12	71128098	71129107	-	-	-	-	0.768463	0.884898
#248125	chr5	137155344	137156146	-	-	/SPOCK1/	Neural	-0.484583	0.661566	1.00429
#270516	chr6	124973674	124974037	-	-	-	-	-0.601723	-0.512018
#057080	chr11	131739461	131739855	-	-	/NTM/	Neural	-2.01894	-0.881653	1.0023
#249890	chr5	153690403	153691057	-	-	/GRIA1/	Neural	-0.905857	0.247753	1.0023
#065640	chr12	71472364	71472864	-	-	-	-	1.23199	0.807169	-0.570375
#076290	chr13	48649523	48650321	-	-	-	-	-1.52893	-0.999785
#171517	chr3	35629467	35629900	-	-	/ARPP21/	Neural	-1.4414	-0.32765	1.00222
#241026	chr5	95129329	95129682	-	-	-	-	-0.271139	-0.270086
#283074	chr7	39357409	39358003	-	-	/POU6F2/	Neural	-0.379036	0.766424	1.00213
#121322	chr18	72808243	72809032	-	-	/NETO1/	Neural	-0.496642	0.619666	1.00198
#098533	chr15	38522754	38523063	-	-	/RASGRP1/	Neural	-1.70249	-0.570006	1.00088
#256789	chr6	45076771	45077512	-	-	-	-	-0.395783	0.328291	0.598871
#030721	chr10	37215378	37216098	-	-	-	-	-0.793784	0.187937	0.840959
#099056	chr15	47425235	47425796	-	-	-	-	-0.979616	-0.647096
#333860	chrX	12439162	12439525	-	-	/FRMPD4/	Neural	-1.09521	0.0466791	0.997697
#260707	chr6	70003473	70004362	-	-	-	-	-0.198587	0.254526
#191848	chr3	178741483	178741819	-	-	-	-	0.28036	-0.432186	-0.833008
#212191	chr4	115083326	115083856	-	-	/NDST4/	Neural	-1.51649	-0.38579	0.997671
#148778	chr2	182307364	182307896	-	-	-	-	-0.0779359	0.485467
#024585	chr1	236464128	236464789	-	-	-	-	-0.408226	0.170728
#050848	chr11	88641129	88641852	-	-	/GRM5/	Neural	-0.395569	0.772864	0.996612
#009629	chr1	97285040	97285456	-	-	-	-	-0.562999	-0.38425
#294264	chr7	122559236	122559850	-	-	-	-	0.459956	0.765091
#053624	chr11	103060049	103060553	-	-	-	-	-0.0563646	-0.368145
#140281	chr2	133196189	133196769	-	-	-	-	-0.340576	-0.278209
#142337	chr2	143717106	143718253	-	-	-	-	1.48849	1.12535	-0.507771
#263352	chr6	83391306	83391840	-	-	-	-	-0.271139	0.385034	0.518631
#057117	chr11	132157885	132158409	-	-	/NTM/	Neural	-1.14605	-0.0154558	0.996496
#033394	chr10	60472228	60473003	-	-	-	-	0.299208	0.545239
#184905	chr3	143638455	143638904	-	-	-	-	0.0953718	-0.321927	-0.589268
#322528	chr9	15778201	15778528	-	-	-	-	-1.58895	-0.797659
#175419	chr3	77267501	77267923	-	-	/ROBO2/	Neural	-1.21295	-0.0963499	0.996426
#318004	chr8	130975011	130975323	-	-	/ADCY8/	Neural	-1.56819	-0.432352	0.99499
#148604	chr2	181525460	181525770	-	-	-	-	-0.37518	-0.504243
#306154	chr8	62519768	62520220	-	-	-	-	0.752303	0.619018
#111104	chr17	70104435	70105192	-	-	-	-	-0.67056	-0.217235
#256608	chr6	43457389	43457735	-	-	-	-	-1.64574	-1.03911
#218221	chr4	146383191	146383567	-	-	-	-	-0.61776	-0.100504
#321072	chr9	8451277	8451645	-	-	/PTPRD/	Neural	-1.24769	-0.0954958	0.994767
#025827	chr1	242392420	242392758	-	-	-	-	-0.715475	-0.38425
#282159	chr7	33508413	33508829	-	-	-	-	-1.41132	-0.116988	1.15902
#316455	chr8	118989284	118989792	-	-	-	-	-0.792633	-0.464861
#013827	chr1	160058190	160058404	-	-	/KCNJ10/	Neural	-2.64788	-1.5056	0.991413
#261330	chr6	72847214	72848313	-	-	/KCNQ5/	Neural	0.0411738	1.17217	0.991262
#209011	chr4	98017089	98017425	-	-	-	-	-0.924007	-0.527942
#310470	chr8	85127518	85128061	-	-	-	-	0.0879953	-0.682639	-0.921189
#261359	chr6	72987041	72987701	-	-	/KCNQ5/	Neural	-0.746559	0.381825	0.988848
#218603	chr4	148265879	148266367	-	-	-	-	-0.433354	0.239153	0.560768
#175738	chr3	78712890	78713339	-	-	-	-	-0.293235	-0.441641
#318635	chr8	135610909	135611294	-	-	/KHDRBS3/	Neural	-1.40973	-0.288547	0.988764
#261427	chr6	73374956	73375405	-	-	-	-	-0.90599	-0.550382
#332304	chr9	119303965	119305762	/BRINP1/	Cardiac	/BRINP1/	Neural	0.184367	1.31417	0.98849
#171529	chr3	35699030	35699423	-	-	/ARPP21/	Neural	-0.961049	0.199828	0.985245
#095236	chr14	80237092	80237496	-	-	-	-	-1.89789	-2.04174
#315837	chr8	115481439	115482032	-	-	-	-	-0.177188	0.154602
#305390	chr8	58442660	58443357	-	-	-	-	1.01149	0.37546	-0.769501
#073481	chr12	130683696	130684590	-	-	-	-	0.608631	-1.04743	-1.79159
#241396	chr5	97095719	97096882	-	-	/LIX1/	Neural	-0.561249	0.601749	0.984785
#081831	chr13	77556343	77556835	-	-	-	-	-0.261837	0.383121	0.503442
#029744	chr10	26067275	26067694	-	-	-	-	-0.484606	0.221563	0.564724
#050308	chr11	85472747	85473378	-	-	/DLG2/	Neural	-0.0779207	1.04954	0.984648
#049929	chr11	83606736	83607127	-	-	/DLG2/	Neural	-2.15394	-1.03933	0.984428
#222387	chr4	167228516	167228788	-	-	-	-	-0.17768	-0.401115
#306860	chr8	66032167	66032701	-	-	-	-	0.136871	0.761694	0.475918
#269956	chr6	122660030	122660757	-	-	-	-	0.640595	1.04393
#025809	chr1	242302950	242303755	-	-	-	-	-0.311247	-0.258054
#157139	chr2	235692611	235693066	-	-	-	-	-0.342814	-0.920132	-0.729112
#097462	chr14	100057022	100057419	-	-	-	-	-0.643164	-0.679134
#148766	chr2	182283415	182283895	-	-	-	-	-0.90599	-0.0415503	0.727207
#002349	chr1	49764898	49765385	-	-	/AGBL4/	Neural	-2.34699	-1.12536	0.982211
#003046	chr1	57937205	57937555	-	-	-	-	-1.84896	-1.0604
#147190	chr2	168013530	168014088	-	-	-	-	-0.271139	-0.682508
#016169	chr1	176747769	176748190	-	-	-	-	-0.715475	-0.724721
#166495	chr3	3833484	3834018	-	-	/LRRN1/	Neural	-1.60532	-0.449437	0.979524
#055550	chr11	113906307	113906873	-	-	/HTR3B/	Neural	-1.03126	0.0866797	0.97947
#211770	chr4	113148736	113149173	/ANK2/	Cardiac	/ANK2/	Neural	-1.0893	0.0464329	0.978908
#132857	chr2	58157175	58157681	-	-	-	-	0.345733	0.559955
#329038	chr9	83039304	83039658	-	-	-	-	-1.03994	-0.281949	0.628359
#194456	chr4	1318427	1318818	-	-	-	-	-1.51137	-1.58783
#321055	chr9	8354810	8355768	-	-	/PTPRD/	Neural	-0.164968	0.951418	0.978454
#213559	chr4	122372711	122373277	-	-	-	-	-0.997935	-0.72065
#182107	chr3	114469236	114469634	-	-	-	-	-0.706451	-0.394321
#057055	chr11	131471445	131472495	-	-	/NTM/	Neural	0.320826	1.4389	0.977403
#070418	chr12	94171832	94172420	-	-	-	-	0.562501	-0.0910305	-0.766436
#249883	chr5	153657801	153658865	-	-	/GRIA1/	Neural	0.530999	1.64734	0.976921
#234112	chr5	42700280	42701063	-	-	-	-	0.112503	0.315876
#334242	chrX	21667511	21667922	-	-	-	-	-1.2646	-1.55038
#152714	chr2	203717995	203718527	-	-	-	-	1.48656	0.0596057	-1.57606
#145266	chr2	158513810	158514197	-	-	-	-	-0.550545	-0.128589
#040289	chr10	116379623	116380765	-	-	-	-	0.575371	0.479638
#289279	chr7	93488419	93488943	-	-	-	-	-0.648217	-0.133803
#084997	chr13	91818722	91819474	-	-	/GPC5/	Neural	-0.070027	1.06163	0.975857
#041450	chr11	1554222	1554490	/DUSP8/	Cardiac	/DUSP8/	Neural	-2.69654	-1.58752	0.975626
#121077	chr18	69918502	69919042	-	-	-	-	0.317964	0.461032
#234102	chr5	42650896	42651532	-	-	-	-	0.219069	0.638038
#055165	chr11	110648646	110649353	-	-	-	-	-0.799306	-0.373145
#249896	chr5	153719082	153719614	-	-	/GRIA1/	Neural	-1.08897	0.00635132	0.975493
#285367	chr7	55043948	55044512	-	-	-	-	-0.0777288	0.0525271
#253435	chr6	2695465	2695744	-	-	-	-	-2.41381	-2.2469
#248773	chr5	144447151	144447844	-	-	/KCTD16/	Neural	-1.33916	-0.19366	0.975403
#297365	chr7	147045067	147045765	-	-	/CNTNAP2/	Neural	-0.872338	0.281174	0.974073
#004020	chr1	66026245	66026565	-	-	-	-	-1.60561	-1.51668
#228936	chr5	15653717	15654794	-	-	-	-	0.697864	1.4208	0.580017
#297151	chr7	146131633	146132219	-	-	/CNTNAP2/	Neural	-0.729441	0.415994	0.973655
#250502	chr5	157369087	157369783	-	-	-	-	0.924239	-0.375898	-1.45055
#300808	chr8	18562363	18563475	-	-	/PSD3/	Neural	0.0256475	1.13692	0.973453
#172071	chr3	40022372	40022744	-	-	/MYRIP/	Neural	-1.92935	-0.820478	0.973066
#316314	chr8	118340987	118341657	-	-	-	-	0.967065	1.36958
#288148	chr7	87374559	87374826	-	-	-	-	-0.961251	-0.898719
#051016	chr11	89354324	89354737	-	-	-	-	-0.920599	-0.564961
#036962	chr10	88480393	88480798	-	-	-	-	-2.46218	-2.55714
#196415	chr4	20288344	20289006	-	-	-	-	-0.508882	-0.481508
#187591	chr3	156468651	156469498	/KCNAB1/	Cardiac	-	-	0.443727	0.456125
#035015	chr10	69885372	69885741	-	-	-	-	-0.509264	-0.11566
#214860	chr4	129006421	129006849	-	-	-	-	-0.830192	-0.397407
#336865	chrX	85348221	85348872	-	-	-	-	-0.445296	-0.290635
#295233	chr7	126890487	126890942	-	-	/GRM8/	Neural	-1.21295	-0.146115	0.971435
#036665	chr10	85724320	85724742	-	-	/GRID1/	Neural	-1.01733	0.147567	0.971196
#145202	chr2	158233742	158234155	-	-	-	-	-0.0948522	0.137054
#081042	chr13	73818665	73819013	-	-	-	-	-0.599169	-0.775789
#183294	chr3	121636780	121637262	-	-	-	-	-0.610631	-0.572381
#147065	chr2	167221138	167221488	/XIRP2/	Cardiac	-	-	-1.06538	-0.375
#067791	chr12	81497729	81498172	-	-	/PPFIA2/	Neural	-0.877162	0.249478	0.971021
#172000	chr3	39473087	39474374	-	-	/MOBP/	Neural	-0.929749	0.230724	0.969499
#172045	chr3	39845241	39845884	-	-	/MYRIP/	Neural	-1.94615	-0.848166	0.969094
#201849	chr4	56687358	56687879	-	-	-	-	-0.326592	-0.0982574
#249962	chr5	154215622	154216043	-	-	-	-	-1.77159	-0.502688	1.12314
#264299	chr6	90527395	90527778	-	-	-	-	-1.18797	-1.16979
#337457	chrX	97563549	97564735	-	-	-	-	1.11936	0.93717
#274189	chr6	144784393	144784977	-	-	-	-	-0.469468	0.326517	0.656166
#307013	chr8	67503725	67504985	-	-	-	-	1.52761	0.993351	-0.675495
#170528	chr3	29379521	29379968	-	-	-	-	-0.776339	0.0169885	0.658487
#154272	chr2	213684772	213685755	-	-	-	-	0.0426846	0.646422	0.464682
#106424	chr16	76450914	76451239	-	-	/CNTNAP4/	Neural	-2.68222	-1.58783	0.969064
#302665	chr8	35767041	35767733	-	-	/UNC5D/	Neural	-0.375157	0.692499	0.968866
#047673	chr11	48060807	48061285	-	-	-	-	-0.958898	-1.04251
#076016	chr13	46244421	46244753	-	-	/LRRC63/	Neural	-2.08328	-0.977139	0.968401
#153564	chr2	210546988	210547192	-	-	-	-	-1.27364	-1.12743
#232306	chr5	31328207	31328860	-	-	-	-	0.306216	0.664189
#148701	chr2	182007734	182008083	-	-	-	-	-1.01596	-0.606684
#258254	chr6	54015373	54015900	-	-	-	-	-0.285328	0.212701
#327833	chr9	75984925	75985394	/PCSK5/	Cardiac	-	-	-1.04217	-0.126026	0.749233
#249977	chr5	154311763	154312550	-	-	-	-	0.98492	0.722827
#085653	chr13	95271319	95271872	-	-	-	-	0.574742	-0.114432	-0.832456
#236462	chr5	61040201	61040624	-	-	-	-	-0.495503	-1.23508	-0.86754
#167114	chr3	7086529	7086961	-	-	/GRM7/	Neural	-0.701015	0.404562	0.966353
#182522	chr3	116423195	116424489	-	-	/LSAMP/	Neural	1.81077	2.9145	0.965587
#240957	chr5	94802338	94803009	-	-	-	-	1.17674	1.15579
#005006	chr1	70951632	70952043	-	-	-	-	-0.644274	-0.0934926
#172856	chr3	55877750	55878054	-	-	/ERC2/	Neural	-2.27488	-1.17956	0.964827
#057845	chr12	9895386	9895867	-	-	-	-	-0.0355811	-0.410442
#310676	chr8	86446973	86447567	-	-	-	-	-0.119512	-0.363965
#095157	chr14	79785489	79785934	-	-	/NRXN3/	Neural	-2.80395	-1.70974	0.96153
#295432	chr7	128234896	128235939	-	-	-	-	0.567267	0.922187
#244706	chr5	112301724	112302735	-	-	-	-	-0.70406	0.277872	0.859684
#321176	chr9	8983745	8984814	-	-	/PTPRD/	Neural	-0.227032	0.866094	0.961173
#005798	chr1	74335459	74335863	-	-	-	-	-0.521333	-0.356872
#260888	chr6	70845708	70847918	-	-	-	-	1.95587	2.71492	0.618437
#085435	chr13	93872437	93873262	-	-	-	-	-0.206246	-0.0724198
#303242	chr8	40151490	40151922	-	-	-	-	-0.326061	0.306152
#166671	chr3	4800043	4800828	-	-	-	-	-0.0542987	0.673439	0.620525
#060050	chr12	23607849	23608286	-	-	-	-	-0.152346	-0.508301
#322550	chr9	15929355	15930634	-	-	-	-	-0.424997	0.392015	0.67276
#062670	chr12	44674742	44675455	-	-	/NELL2/	Neural	0.0420485	1.14406	0.960636
#248366	chr5	141330562	141330909	-	-	/PCDHGA1/	Neural	-2.69625	-1.70791	0.959778
#201455	chr4	48688611	48689006	-	-	-	-	-0.741282	-0.792837
#295256	chr7	126999783	127000321	-	-	/GRM8/	Neural	-0.889977	0.183873	0.959307
#063016	chr12	49688075	49688275	-	-	-	-	-2.73802	-1.6751	0.942362
#207672	chr4	90976817	90977295	-	-	-	-	-0.0312562	-0.233712
#330218	chr9	101184475	101185526	-	-	/PLPPR1/	Neural	0.98733	2.11694	0.957781
#158181	chr20	8417916	8418228	-	-	/PLCB1/	Neural	-1.68768	-0.652462	0.957638
#276900	chr6	162592502	162593983	-	-	-	-	0.912881	0.871063
#021083	chr1	204258387	204259086	-	-	-	-	0.169732	0.306152
#032948	chr10	58275199	58276622	-	-	-	-	2.27075	1.53203	-0.87371
#280769	chr7	18945724	18946111	/HDAC9/	Cardiac	-	-	-0.196835	0.0169387
#218556	chr4	148055668	148056324	-	-	-	-	2.10674	1.55803	-0.687594
#298466	chr8	1657851	1658683	-	-	/DLGAP2/	Neural	-0.299407	0.805287	0.957411
#217527	chr4	142673437	142674043	-	-	-	-	-0.66296	-0.0110203
#213331	chr4	121048103	121048505	-	-	-	-	-1.41132	-0.873254
#004146	chr1	66615123	66615708	-	-	/SGIP1/	Neural	-1.23629	-0.151016	0.956463
#217508	chr4	142590602	142591923	-	-	-	-	1.23338	1.25266
#312589	chr8	98542940	98543476	-	-	-	-	-0.311896	-0.33222
#141561	chr2	140385016	140385525	-	-	/LRP1B/	Neural	-1.45058	-0.278077	0.954594
#011841	chr1	107651921	107652379	-	-	-	-	0.153508	0.0140477
#250926	chr5	160700864	160702087	-	-	-	-	0.718439	1.6755	0.823196
#241766	chr5	98895612	98895989	-	-	-	-	-0.643176	-0.452524
#028959	chr10	19646238	19646660	-	-	-	-	-0.889182	-0.388737
#121042	chr18	69752424	69753486	-	-	/DOK6/	Neural	1.79784	2.89104	0.954196
#029408	chr10	23925355	23925816	-	-	-	-	-1.10642	-0.233571	0.753961
#228985	chr5	15924278	15924963	-	-	-	-	0.100137	0.57137
#097963	chr15	28876221	28876801	-	-	/APBA2/	Neural	-1.16985	-0.0531978	0.953556
#320769	chr9	6902457	6902841	/KDM4C/	Cardiac	-	-	-0.363932	-0.188052
#327620	chr9	74896439	74896869	-	-	-	-	0.213971	0.305809
#117810	chr18	52464502	52465897	-	-	/DCC/	Neural	0.854808	1.94969	0.952313
#243970	chr5	108809782	108810350	-	-	-	-	-1.27186	-0.722433
#182053	chr3	114142272	114143038	-	-	-	-	0.103613	0.28229
#024761	chr1	237491281	237492906	/RYR2/	Cardiac	-	-	1.50964	2.28048	0.63289
#200359	chr4	42933246	42933702	-	-	-	-	-0.590146	-0.161988
#097666	chr14	104084558	104086596	-	-	-	-	1.58736	0.876079	-0.852474
#275344	chr6	151822391	151822929	-	-	-	-	-0.13445	0.228351
#102171	chr15	96317061	96317515	-	-	-	-	-0.174996	-0.328243
#246900	chr5	127438504	127439487	-	-	/MEGF10/	Neural	-0.872757	0.204217	0.951916
#050189	chr11	84908968	84910291	-	-	/DLG2/	Neural	1.89125	2.98345	0.951625
#204821	chr4	71335540	71335794	-	-	-	-	-1.3623	-0.74036
#225813	chr4	183972015	183972389	-	-	/STOX2/	Neural	-1.14605	-0.0903035	0.95161
#085161	chr13	92564663	92565508	-	-	/GPC5/	Neural	-0.25064	0.851673	0.951475
#115553	chr18	37045222	37045641	-	-	-	-	-1.21199	-0.337669	0.74875
#160562	chr20	33826325	33826670	-	-	-	-	-1.68059	-1.66396
#159318	chr20	14984751	14985915	-	-	-	-	1.84375	0.708299	-1.27941
#322616	chr9	16282672	16283151	-	-	-	-	-2.45056	-0.674859	1.52813
#253355	chr6	1670916	1671287	-	-	-	-	-1.00746	-1.00102
#154295	chr2	213785664	213786066	-	-	-	-	-1.52068	-0.35733	1.01477
#036675	chr10	85779141	85779539	-	-	/GRID1/	Neural	-1.24739	-0.133803	0.949597
#242672	chr5	103010191	103011323	/PAM/	Cardiac	-	-	0.337483	0.73735
#327936	chr9	76495973	76496682	-	-	-	-	0.953124	0.717265
#268590	chr6	115956411	115957100	-	-	-	-	0.169373	0.414123
#046083	chr11	36646000	36647349	-	-	-	-	-0.24843	0.345112
#249882	chr5	153650476	153651247	-	-	/GRIA1/	Neural	-0.881978	0.208684	0.949012
#321069	chr9	8445847	8446174	-	-	/PTPRD/	Neural	-0.942097	0.140217	0.948928
#075280	chr13	38709997	38710631	-	-	-	-	-0.604694	-0.116898
#182508	chr3	116370412	116370765	-	-	/LSAMP/	Neural	-1.12243	-0.0492581	0.948489
#057426	chr12	2395442	2396037	/CACNA1C/	Cardiac	-	-	0.173149	0.294135
#233397	chr5	39208951	39209348	-	-	-	-	-0.976101	-0.817051
#337632	chrX	100654131	100654634	-	-	-	-	-0.400753	0.452048	0.710168
#046734	chr11	40139619	40139938	-	-	/LRRC4C/	Neural	-1.96748	-0.98234	0.947874
#013693	chr1	158780841	158781814	-	-	-	-	0.0952189	0.0915299
#237963	chr5	74627870	74628446	-	-	/ENC1/	Neural	-1.18059	-0.0807021	0.947494
#085444	chr13	93915621	93916580	-	-	-	-	0.516711	0.886502
#296117	chr7	137507616	137509082	-	-	/DGKI/	Neural	-0.386269	0.695868	0.947081
#296448	chr7	142098652	142099494	-	-	-	-	-0.274301	-0.124766
#025259	chr1	239727574	239727780	-	-	/CHRM3/	Neural	-1.95963	-0.843906	0.946352
#200172	chr4	41537942	41538301	-	-	-	-	-0.683514	-0.424106
#087948	chr13	108276035	108276529	-	-	-	-	-0.196835	0.0277758
#321173	chr9	8963705	8964256	-	-	/PTPRD/	Neural	-0.830688	0.260183	0.946232
#057129	chr11	132300174	132300833	-	-	/NTM/	Neural	-0.446254	0.636368	0.94588
#068157	chr12	82985220	82986059	-	-	-	-	-0.527591	0.137054
#154024	chr2	212466820	212468464	/ERBB4/	Cardiac	-	-	1.38438	1.99564	0.45773
#326217	chr9	36867067	36868208	/PAX5/	Cardiac	/PAX5/	Neural	-0.732112	0.333301	0.945133
#314085	chr8	107924734	107925108	-	-	/RSPO2/	Neural	-2.03289	-1.00501	0.944413
#256783	chr6	45042131	45042475	-	-	-	-	-0.589732	-0.486935
#296361	chr7	141281317	141281978	-	-	/TMEM178B/	Neural	-1.25557	-0.171517	0.943918
#053865	chr11	104157334	104157629	-	-	-	-	-1.01303	-0.711225
#310401	chr8	84800974	84801461	-	-	/RALYL/	Neural	-0.601632	0.450589	0.943461
#115380	chr18	35676026	35676457	-	-	-	-	-0.423121	-0.288381
#209469	chr4	100463071	100463453	-	-	-	-	-1.03608	-0.967781
#084988	chr13	91769337	91769788	-	-	/GPC5/	Neural	-1.40973	-0.35675	0.943108
#036026	chr10	82241892	82242911	-	-	/NRG3/	Neural	-0.587886	0.50358	0.941767
#236698	chr5	62492747	62493697	-	-	-	-	-0.19548	0.0595822
#239353	chr5	87276814	87277624	-	-	-	-	0.299197	0.364688
#327907	chr9	76310895	76311502	/PCSK5/	Cardiac	-	-	-1.3574	-0.469043	0.732624
#006402	chr1	77447302	77449844	-	-	/AK5/	Neural	1.70904	2.80201	0.941563
#186419	chr3	150982575	150982930	-	-	-	-	-0.737446	-0.771802
#267694	chr6	109449625	109450037	-	-	-	-	-0.872769	-0.35675
#123429	chr19	23917866	23918410	-	-	-	-	-1.76409	-0.481719	1.15532
#027917	chr10	10844407	10845180	-	-	-	-	-0.762618	-0.155165
#075066	chr13	37685253	37685876	-	-	-	-	0.239554	-0.0514305
#295782	chr7	135116225	135116864	-	-	-	-	-1.62321	-0.904575
#182244	chr3	115062116	115062565	-	-	-	-	0.12594	0.128909
#160952	chr20	44750194	44750804	-	-	-	-	-1.81085	-1.88601
#247440	chr5	130054908	130055128	-	-	-	-	-1.34666	-1.03359
#058205	chr12	13762689	13763326	-	-	/GRIN2B/	Neural	-1.12596	-0.0793567	0.941101
#255565	chr6	24601016	24601412	-	-	/KIAA0319/	Neural	-2.99261	-1.99407	0.941034
#217296	chr4	141652003	141652719	-	-	-	-	0.965692	0.699414
#331979	chr9	117261119	117261772	-	-	-	-	-0.905857	-0.266361
#317936	chr8	130430748	130431595	-	-	-	-	-0.124827	0.475465
#295680	chr7	133539098	133539621	-	-	-	-	-1.73265	-0.746647	0.853967
#101138	chr15	86600351	86601051	-	-	-	-	-1.81437	-1.29182
#137681	chr2	111135875	111136316	-	-	-	-	0.12765	-0.417579	-0.687077
#219828	chr4	155832791	155833179	-	-	-	-	-0.907582	-0.301546
#099027	chr15	47230784	47231508	-	-	-	-	-1.40058	-0.412683	0.788992
#205606	chr4	75490206	75490678	-	-	-	-	-0.384327	-0.881884	-0.632606
#013292	chr1	154741820	154742112	-	-	/KCNN3/	Neural	-1.53919	-0.511707	0.940621
#286245	chr7	78957701	78958463	-	-	/MAGI2/	Neural	1.05672	2.13918	0.940232
#014003	chr1	162357513	162358236	/NOS1AP/	Cardiac	/NOS1AP/	Neural	0.0520308	1.13132	0.939786
#321239	chr9	9234326	9234649	-	-	/PTPRD/	Neural	-2.27488	-1.2483	0.939524
#043357	chr11	21157879	21158287	-	-	/NELL1/	Neural	-0.999148	0.0793851	0.937259
#259714	chr6	65284060	65284514	-	-	-	-	-1.18795	-0.347849	0.714119
#000730	chr1	16266276	16266978	-	-	-	-	1.30122	-0.0395338	-1.48546
#145249	chr2	158427652	158428115	-	-	-	-	-0.49549	-0.0369341
#227677	chr5	9305642	9306908	-	-	-	-	1.09311	0.922175
#112946	chr18	8264833	8265476	-	-	-	-	1.03484	0.383111	-0.795571
#041044	chr10	127993386	127993941	-	-	-	-	-2.05022	-1.96182
#156292	chr2	227706741	227707158	-	-	-	-	-0.821225	-0.404853
#252434	chr5	168035453	168036649	-	-	/TENM2/	Neural	-0.0952799	0.980067	0.936971
#153760	chr2	211386959	211387197	/ERBB4/	Cardiac	-	-	-1.06787	-1.09447
#171818	chr3	37666006	37666781	-	-	-	-	-1.07087	-0.463386
#167998	chr3	17028080	17028493	-	-	-	-	-0.748172	-0.341823
#260892	chr6	70874203	70875232	-	-	/B3GAT2/	Neural	0.947392	2.02657	0.93691
#135197	chr2	80141089	80141436	-	-	/CTNNA2/	Neural	-1.00739	0.0764572	0.935825
#275415	chr6	152131707	152132068	-	-	-	-	-1.0332	-0.893145
#106419	chr16	76424397	76425406	-	-	/CNTNAP4/	Neural	-1.41135	-0.339188	0.933972
#282577	chr7	36621698	36622084	-	-	-	-	-0.993717	-0.152413	0.721212
#250951	chr5	160813126	160813462	-	-	-	-	-1.8978	-1.4216
#250674	chr5	158771948	158772355	-	-	-	-	-1.03603	-0.920132
#140183	chr2	132603982	132604596	-	-	-	-	-0.546893	0.018303
#147368	chr2	170235963	170236287	-	-	-	-	-0.54762	-0.290635
#172799	chr3	54538215	54539111	-	-	/CACNA2D3/	Neural	-0.319436	0.776677	0.933936
#115549	chr18	37033484	37033884	-	-	-	-	-0.600923	-0.925426
#084999	chr13	91829123	91829844	-	-	/GPC5/	Neural	-1.56819	-0.504431	0.933423
#133492	chr2	63249010	63249794	-	-	-	-	1.42633	0.637706	-0.934361
#321073	chr9	8456140	8456644	-	-	/PTPRD/	Neural	-0.940021	0.200637	0.931831
#158331	chr20	9241947	9242286	-	-	-	-	-1.04206	-0.286956
#073829	chr13	25910887	25911815	-	-	/ATP8A2/	Neural	0.453581	1.52228	0.931027
#316776	chr8	120704965	120705208	-	-	-	-	-1.53537	-0.967781
#037385	chr10	91211635	91212007	-	-	-	-	-1.05079	-0.290559	0.625885
#307769	chr8	72066721	72067300	-	-	-	-	0.409981	0.514722
#261367	chr6	73020177	73021236	-	-	/KCNQ5/	Neural	0.337023	1.40461	0.930171
#277014	chr6	163288905	163289314	-	-	-	-	-0.90578	-1.03454
#247408	chr5	129934460	129935756	-	-	-	-	0.934317	0.807426
#024392	chr1	233955728	233956181	-	-	/SLC35F3/	Neural	-1.68756	-0.618499	0.930027
#021768	chr1	210876499	210877349	-	-	/KCNH1/	Neural	-0.730211	0.301341	0.928826
#140583	chr2	135394451	135395606	-	-	-	-	0.789813	0.951848
#101115	chr15	86439546	86439976	-	-	-	-	0.266544	-0.0380943
#271761	chr6	130966646	130967280	-	-	-	-	-0.552784	0.0996014
#304396	chr8	52254303	52256124	-	-	/ST18/	Neural	2.68414	3.75618	0.927914
#296210	chr7	138879313	138879908	-	-	-	-	-0.111061	-0.838267	-0.863428
#259112	chr6	62232869	62233231	-	-	/KHDRBS2/	Neural	-1.07394	-0.015369	0.927305
#272766	chr6	136109328	136110387	-	-	-	-	0.652512	1.41029	0.606829
#320424	chr9	4842500	4843073	-	-	-	-	0.931504	-0.0659178	-1.14583
#156685	chr2	229625288	229626072	-	-	/DNER/	Neural	-0.668782	0.429657	0.927291
#028924	chr10	19429350	19430340	-	-	-	-	0.356007	0.682158
#067304	chr12	79217420	79217695	-	-	/SYT1/	Neural	-1.34553	-0.278077	0.927102
#325132	chr9	29046030	29046457	-	-	-	-	-0.105878	0.0418373
#014878	chr1	169167951	169168584	-	-	-	-	-0.432097	0.349716	0.6445
#071526	chr12	101207067	101207670	-	-	-	-	0.193181	0.495376
#064713	chr12	63605031	63605582	-	-	-	-	0.254211	0.523998
#133926	chr2	68292197	68292402	-	-	/CNRIP1/	Neural	-2.15394	-1.09844	0.925755
#236024	chr5	58719373	58719814	-	-	/RAB3C/	Neural	-0.327395	0.742537	0.925734
#099222	chr15	48913528	48914061	-	-	/SHC4/	Neural	-1.20743	-0.20661	0.925734
#128964	chr2	31221624	31222070	-	-	-	-	-0.0215136	-0.67703	-0.801712
#261392	chr6	73148526	73149178	-	-	/KCNQ5/	Neural	-0.337703	0.72374	0.92541
#208418	chr4	94909343	94910770	-	-	-	-	0.691896	0.69594
#074220	chr13	32179811	32180234	-	-	-	-	-1.43714	-0.822355
#017018	chr1	183321065	183321626	-	-	/NMNAT2/	Neural	-2.56033	-1.46255	0.924785
#132355	chr2	55063512	55064249	-	-	-	-	-0.355484	0.403153	0.610503
#206923	chr4	85595165	85596459	-	-	-	-	1.08304	0.634127	-0.584723
#142151	chr2	142875492	142875881	-	-	-	-	-0.360456	-0.0227232
#184522	chr3	140346992	140347398	-	-	/CLSTN2/	Neural	-2.19019	-1.0651	0.924679
#022961	chr1	217863429	217864032	-	-	-	-	0.0830644	0.0695478
#296144	chr7	137752775	137754913	-	-	/DGKI/	Neural	1.76143	2.82439	0.924486
#002985	chr1	57499100	57499627	-	-	-	-	-2.47628	-2.47502
#276912	chr6	162656048	162656449	-	-	-	-	-1.3206	-0.977095
#145136	chr2	157885390	157885763	/ACVR1/	Cardiac	-	-	-0.753428	-0.534667
#237507	chr5	67065203	67065935	-	-	-	-	0.616664	0.884963
#062115	chr12	41261853	41262316	-	-	-	-	-0.716403	-0.110753
#026003	chr1	243593402	243593729	-	-	-	-	-0.349541	-0.070724
#239548	chr5	88200025	88200483	-	-	-	-	-1.51666	-1.08841
#247418	chr5	129964167	129964403	-	-	-	-	-0.810592	-0.875268
#028652	chr10	17941317	17942076	-	-	/SLC39A12/	Neural	-0.889182	0.172658	0.924088
#206171	chr4	80393406	80394042	-	-	-	-	-0.13422	-0.50518
#281445	chr7	23373121	23373873	-	-	-	-	-0.842849	-0.286926
#052171	chr11	96263593	96264050	-	-	-	-	-0.925647	-0.760665
#279041	chr7	11524141	11524609	-	-	-	-	0.05632	0.484206
#306622	chr8	64681537	64682302	-	-	-	-	-0.40162	-0.0424051
#072314	chr12	109387470	109387943	-	-	-	-	-1.6759	-1.14928
#024810	chr1	237717163	237718051	/RYR2/	Cardiac	-	-	0.378486	0.821816
#154008	chr2	212406273	212406870	/ERBB4/	Cardiac	-	-	-0.196084	0.35831
#036099	chr10	82638765	82639467	-	-	/NRG3/	Neural	-1.22993	-0.206882	0.92365
#191939	chr3	179252221	179252863	-	-	-	-	-0.314541	0.145568
#188223	chr3	159486603	159487124	-	-	/IQCJ-SCHIP1/	Neural	-0.0570172	0.990112	0.923373
#095302	chr14	80560674	80561122	-	-	-	-	-0.501411	-0.516524
#035964	chr10	81925691	81926512	-	-	/NRG3/	Neural	-0.615977	0.455046	0.922563
#168150	chr3	17973971	17974488	-	-	-	-	-0.342844	0.25446
#026602	chr10	409383	410021	-	-	-	-	0.365271	0.198768
#218631	chr4	148376181	148376474	-	-	-	-	-1.14605	-0.450432
#126281	chr2	10359283	10359743	-	-	-	-	-1.08238	-0.724721
#275608	chr6	153034248	153034780	-	-	-	-	0.383685	0.176091
#113042	chr18	9831220	9831600	-	-	-	-	-1.35079	-0.220273	0.98373
#140182	chr2	132595852	132597224	-	-	-	-	0.274638	0.257935
#240923	chr5	94625147	94626880	-	-	-	-	1.16905	1.34992
#009714	chr1	97640396	97641201	-	-	-	-	0.239563	0.563905
#296140	chr7	137717037	137719437	-	-	/DGKI/	Neural	0.550159	1.61238	0.920685
#173499	chr3	64638908	64639466	-	-	-	-	-0.28176	0.266633
#173182	chr3	61196575	61197069	-	-	-	-	-0.135695	0.348198
#085828	chr13	96374884	96375327	-	-	/HS6ST3/	Neural	-0.748973	0.332481	0.920053
#158352	chr20	9338329	9339108	-	-	-	-	0.0433329	0.33905
#220557	chr4	159345317	159345769	-	-	-	-	-0.793759	-0.214975
#306169	chr8	62577653	62577987	-	-	-	-	-0.730216	-0.345754
#128825	chr2	29515982	29517194	-	-	/ALK/	Neural	-0.683457	0.176237	0.919901
#087775	chr13	107477135	107478132	-	-	/FAM155A/	Neural	1.41882	2.47845	0.919669
#311780	chr8	91993184	91994157	-	-	-	-	0.37224	1.07521	0.536005
#094677	chr14	74907144	74907466	-	-	/RPS6KL1/	Neural	-1.92409	-0.808405	0.917287
#017021	chr1	183368258	183368706	-	-	/NMNAT2/	Neural	-1.70368	-0.662336	0.917238
#327659	chr9	75124884	75125326	-	-	-	-	0.17275	0.0996014
#040994	chr10	127268297	127268822	-	-	-	-	-1.59	-1.31221
#269921	chr6	122494867	122495249	-	-	-	-	-0.797793	0.0150742	0.655072
#274624	chr6	146766061	146766479	-	-	-	-	-0.0124545	0.154602
#253364	chr6	1739001	1739726	-	-	-	-	-1.1667	-0.464683
#021654	chr1	210012800	210013228	-	-	/SYT14/	Neural	-1.53634	-0.498827	0.916658
#291622	chr7	110969515	110969768	-	-	-	-	-1.27993	-0.792837
#252631	chr5	169763316	169763954	/DOCK2/	Cardiac	-	-	0.0133787	0.0960281
#295221	chr7	126836301	126836727	-	-	/GRM8/	Neural	-1.13964	-0.0806891	0.915597
#196544	chr4	20893940	20894375	-	-	/KCNIP4/	Neural	-1.19491	-0.120194	0.915584
#039945	chr10	114583912	114584566	-	-	-	-	-0.677058	-0.125693
#258590	chr6	55792398	55793073	/BMP5/	Cardiac	-	-	-0.745591	-0.372974
#020389	chr1	198636469	198637139	-	-	-	-	0.947392	1.16019
#145891	chr2	162176105	162176694	-	-	-	-	-0.0118852	0.112325
#338597	chrX	117985064	117985701	-	-	-	-	0.72893	0.805799
#041036	chr10	127890641	127891206	-	-	-	-	-1.69723	-1.75123
#085373	chr13	93558531	93558872	-	-	-	-	-0.917991	-0.325351
#074371	chr13	33606645	33607167	-	-	-	-	0.814877	0.983826
#057146	chr11	132524052	132524395	-	-	/OPCML/	Neural	-2.50072	-1.27906	0.915448
#182124	chr3	114544790	114545421	-	-	-	-	-0.552943	-0.258237
#236195	chr5	59631500	59632641	/PDE4D/	Cardiac	-	-	1.9262	1.58884	-0.481213
#232593	chr5	33597454	33598019	-	-	-	-	-0.416287	-0.25674
#220023	chr4	156762578	156763285	-	-	-	-	1.31733	1.24215
#258484	chr6	55143732	55144256	-	-	-	-	-0.735083	-0.534451
#336911	chrX	85914140	85914671	-	-	-	-	-0.616154	-0.679134
#140862	chr2	137126407	137126928	-	-	-	-	-0.520618	-0.157905
#319240	chr8	139799725	139800613	-	-	-	-	0.384404	0.450381
#101316	chr15	88123174	88124936	/NTRK3/	Cardiac	/NTRK3/	Neural	-0.748143	0.298704	0.914002
#163674	chr21	30568829	30569610	-	-	-	-	-0.33333	0.889026	1.06098
#272853	chr6	136663940	136664888	-	-	-	-	0.0591124	0.553394
#009198	chr1	94903179	94903707	-	-	-	-	0.153508	-0.262983	-0.554459
#211033	chr4	107871428	107871740	-	-	-	-	0.0851109	-0.682508	-0.905867
#042602	chr11	14103019	14103717	-	-	-	-	0.454877	0.64271
#145166	chr2	158070893	158072561	-	-	-	-	1.45941	1.62711
#024778	chr1	237584190	237585285	/RYR2/	Cardiac	-	-	0.427434	0.880187
#296375	chr7	141424890	141425610	-	-	/TMEM178B/	Neural	-0.852781	0.21231	0.913765
#125152	chr2	2010341	2010899	-	-	/MYT1L/	Neural	-0.743558	0.301201	0.91286
#183451	chr3	123396871	123397611	-	-	-	-	0.333097	0.185877
#002338	chr1	49016652	49016909	-	-	/AGBL4/	Neural	-1.59306	-0.569158	0.911199
#022164	chr1	214351258	214351863	-	-	-	-	-0.079083	-0.128573
#309124	chr8	78703206	78704056	-	-	-	-	0.0249582	-0.127027
#182373	chr3	115717119	115717462	-	-	/GAP43/	Neural	-1.41135	-0.426831	0.910939
#315127	chr8	112358410	112358751	-	-	/CSMD3/	Neural	-1.07394	-0.124339	0.910892
#008566	chr1	89704118	89704653	-	-	-	-	0.562239	0.0298679	-0.675318
#170089	chr3	27224098	27224383	-	-	-	-	-0.808812	-0.236757
#303080	chr8	38928812	38929415	-	-	-	-	0.676931	0.780587
#186396	chr3	150883723	150884200	-	-	-	-	-0.168809	0.391874
#043102	chr11	19406170	19406591	-	-	-	-	-1.70915	-0.658294	0.884802
#059219	chr12	19260541	19260910	-	-	-	-	-0.683514	-0.63297
#072505	chr12	113867393	113867766	-	-	-	-	-1.38876	-0.920132
#208490	chr4	95354300	95354740	-	-	-	-	-0.396568	-0.489248
#179046	chr3	98162343	98162801	-	-	-	-	-0.010489	0.355766
#295760	chr7	134831954	134832520	-	-	-	-	-0.797793	-0.441328
#094011	chr14	65542891	65544010	-	-	-	-	-0.419857	0.709571	1.00266
#036661	chr10	85695604	85696066	-	-	/GRID1/	Neural	-1.47628	-0.412728	0.910802
#249201	chr5	147909666	147910108	-	-	-	-	-0.546893	-0.417402
#313555	chr8	105598053	105598300	-	-	-	-	-0.565751	-0.0514305
#244719	chr5	112346577	112347160	-	-	-	-	-0.461121	0.425169	0.760737
#121087	chr18	69959682	69960220	-	-	-	-	0.222581	0.882586	0.528687
#243775	chr5	107861217	107862077	-	-	-	-	0.307999	0.921113	0.471746
#036645	chr10	85616085	85616401	-	-	/GRID1/	Neural	-1.55082	-0.488147	0.910695
#057131	chr11	132312248	132313295	-	-	/NTM/	Neural	1.1268	2.17926	0.910596
#035123	chr10	71431734	71432220	-	-	-	-	-0.338444	0.0706145
#312366	chr8	96937235	96937819	-	-	-	-	-0.185456	0.0201936
#254522	chr6	12844364	12845390	-	-	/PHACTR1/	Neural	0.145115	1.1836	0.910538
#062438	chr12	43418035	43418618	-	-	-	-	-0.88996	-0.214975
#174658	chr3	73531302	73531828	-	-	-	-	-0.350604	-0.842106	-0.646397
#339695	chrX	139776356	139776881	-	-	-	-	0.125605	-0.397032	-0.61627
#076421	chr13	50756183	50757171	-	-	/DLEU7/	Neural	-0.0754784	0.94174	0.910066
#179503	chr3	100621417	100623009	-	-	-	-	0.682285	1.09847
#271055	chr6	127786855	127787386	-	-	-	-	0.158586	0.0372094
#055787	chr11	117717915	117718286	-	-	/DSCAML1/	Neural	-1.19394	-0.141119	0.909134
#316107	chr8	117143737	117145142	-	-	-	-	0.180117	0.999943	0.693387
#189943	chr3	167314705	167315241	-	-	-	-	0.63618	0.999153
#280100	chr7	16088363	16088905	-	-	-	-	-0.147264	-0.438332
#156219	chr2	227272956	227273646	-	-	-	-	-0.993717	-0.236757	0.617585
#282139	chr7	33379946	33380363	-	-	-	-	-0.90599	-0.76936
#306144	chr8	62462472	62462959	-	-	-	-	0.479973	0.833094
#275354	chr6	151865630	151866047	-	-	-	-	-0.574425	-0.290635
#045461	chr11	31064660	31065100	-	-	-	-	-0.912406	-0.292611
#249067	chr5	146521584	146522342	-	-	-	-	-0.0259583	-0.0734298
#032266	chr10	55149869	55150261	-	-	/PCDH15/	Neural	-0.863268	0.149155	0.908837
#057947	chr12	10809419	10810351	-	-	-	-	0.459405	-0.272431	-0.872436
#333403	chr9	137534705	137535216	-	-	-	-	0.0818779	0.332071
#037528	chr10	93317515	93318333	-	-	-	-	0.676156	-0.529035	-1.35177
#167125	chr3	7160391	7160854	-	-	/GRM7/	Neural	-1.05065	-0.0191403	0.908763
#320150	chr9	3323680	3325155	-	-	-	-	1.74432	1.33548	-0.545367
#013985	chr1	162197425	162199457	/NOS1AP/	Cardiac	/NOS1AP/	Neural	0.631563	1.68416	0.908673
#174200	chr3	69944040	69944526	-	-	-	-	-0.816727	-0.0553589	0.620848
#059776	chr12	22230286	22230856	-	-	-	-	0.388307	0.465306
#038744	chr10	106919865	106920696	-	-	/SORCS1/	Neural	-0.22632	0.830763	0.908001
#148767	chr2	182284997	182285216	-	-	-	-	-1.65477	-0.569383	0.955834
#319415	chr8	141373048	141373487	-	-	-	-	0.55549	-0.21951	-0.910729
#209751	chr4	101823928	101824461	-	-	-	-	0.344244	0.345007
#033237	chr10	59682176	59682586	-	-	-	-	-0.461634	0.147818
#184874	chr3	143527689	143527958	-	-	-	-	-1.10963	-0.114432	0.855852
#272225	chr6	133407354	133408048	-	-	-	-	1.96129	1.67078	-0.434479
#324487	chr9	26106329	26106956	-	-	-	-	-0.823482	-0.614794
#217477	chr4	142471351	142471951	-	-	-	-	0.473983	0.673229
#154333	chr2	213945419	213946432	-	-	-	-	0.331289	0.682158
#034904	chr10	67955479	67955781	-	-	-	-	-1.29377	-0.872798
#030142	chr10	30068355	30069082	-	-	-	-	1.97118	0.756404	-1.35824
#261310	chr6	72748063	72749050	-	-	/KCNQ5/	Neural	0.191682	1.27184	0.907418
#244599	chr5	111809394	111809623	-	-	-	-	-2.28468	-1.6527
#101109	chr15	86399027	86399466	-	-	-	-	-2.23726	-1.43805
#151768	chr2	196201157	196201522	-	-	-	-	-0.982609	-0.623609
#148175	chr2	179701663	179702028	-	-	-	-	0.0452987	-0.41632	-0.58111
#145070	chr2	157549785	157550403	-	-	-	-	-0.318146	-0.316804
#118174	chr18	54180949	54181674	/MBD2/	Cardiac	-	-	-0.604892	-0.441641
#148229	chr2	179951655	179951934	-	-	-	-	-0.582584	-0.83075
#145203	chr2	158235737	158236058	-	-	-	-	-0.24296	0.138412
#156686	chr2	229627691	229629069	-	-	/DNER/	Neural	0.875777	1.92391	0.906504
#296841	chr7	144728412	144729118	-	-	-	-	0.783193	0.173114	-0.745597
#115491	chr18	36629069	36629906	-	-	-	-	0.173117	-0.511707	-0.823436
#030799	chr10	38148348	38148814	-	-	-	-	-1.4143	-1.23508
#312601	chr8	98612580	98613252	-	-	-	-	0.0750604	0.544212
#240889	chr5	94486568	94487002	-	-	-	-	-0.630803	-0.308914
#168391	chr3	19190670	19190996	-	-	/KCNH8/	Neural	-1.29654	-0.254747	0.906337
#045514	chr11	31295361	31295812	-	-	-	-	0.16964	0.308821
#261301	chr6	72715165	72715666	-	-	/KCNQ5/	Neural	-0.218871	0.807828	0.905689
#297240	chr7	146503928	146504975	-	-	/CNTNAP2/	Neural	-0.150346	0.893614	0.905321
#023882	chr1	224588422	224589803	-	-	/CNIH3/	Neural	-0.482359	0.561283	0.904164
#258658	chr6	56187085	56187471	-	-	-	-	-0.386269	-0.161988
#025795	chr1	242251485	242251872	-	-	-	-	-1.45259	-0.412683	0.729816
#310318	chr8	84396898	84397882	-	-	/RALYL/	Neural	0.95921	2.00437	0.90324
#206170	chr4	80392127	80392739	-	-	-	-	-0.0821231	-0.39395
#089556	chr14	29788987	29789826	-	-	-	-	0.0235257	0.387261
#026299	chr1	245904234	245904763	-	-	-	-	-2.63024	-0.754442	1.74738
#209933	chr4	102663929	102664226	-	-	-	-	-1.33898	-0.870321
#290471	chr7	103937750	103938168	-	-	-	-	-0.326061	-0.57694
#211878	chr4	113655111	113655514	/CAMK2D/	Cardiac	-	-	-0.164679	0.102541
#006662	chr1	78912025	78912581	-	-	-	-	0.307999	0.328266
#121689	chr18	74760175	74760840	-	-	-	-	-0.292202	-0.0549603
#047699	chr11	56270986	56271357	-	-	-	-	-1.70249	-0.749803	0.819061
#167149	chr3	7260610	7261309	-	-	/GRM7/	Neural	-0.57441	0.466461	0.901147
#070633	chr12	96735453	96736285	-	-	-	-	-0.352206	0.240909
#287621	chr7	85052039	85052495	-	-	-	-	0.4263	-0.340029	-0.910683
#261322	chr6	72807782	72808691	-	-	/KCNQ5/	Neural	-0.139657	0.893329	0.899801
#282149	chr7	33438662	33439662	-	-	-	-	-1.11263	0.280154	1.25331
#025945	chr1	243236148	243236971	-	-	-	-	0.626549	0.185476	-0.570848
#168004	chr3	17063479	17063952	-	-	-	-	-0.197888	0.429596
#309532	chr8	80799991	80800806	-	-	-	-	-0.824187	-0.0156185	0.729461
#059041	chr12	18347485	18347784	-	-	-	-	-0.942097	-0.623609
#317996	chr8	130935918	130936438	-	-	/ADCY8/	Neural	-0.940828	0.0186386	0.899528
#282775	chr7	37720251	37720660	-	-	-	-	-1.78449	-0.675413	0.928657
#142390	chr2	143977331	143978357	-	-	-	-	-0.121166	0.907804	0.865836
#085403	chr13	93700439	93700920	-	-	-	-	-1.31021	-0.599551
#154569	chr2	215078224	215078615	-	-	-	-	-0.488609	-0.309155
#289119	chr7	92710250	92710897	-	-	-	-	-0.672976	-0.478449
#331817	chr9	116173842	116174295	-	-	-	-	-1.73265	-1.73592
#321124	chr9	8717530	8718785	-	-	/PTPRD/	Neural	1.17964	2.22368	0.898763
#058101	chr12	12764721	12765183	-	-	-	-	-1.65477	-1.53246
#087767	chr13	107450093	107450523	-	-	/FAM155A/	Neural	-0.79755	0.275587	0.898536
#228608	chr5	13808343	13808858	-	-	-	-	-0.33238	-0.193749
#115312	chr18	35124535	35125592	-	-	-	-	0.656652	1.73861	0.939064
#217423	chr4	142215671	142216300	-	-	-	-	-0.348989	0.268905
#252493	chr5	168426294	168427336	-	-	-	-	0.892846	0.842453
#182081	chr3	114323316	114324143	-	-	-	-	1.69195	1.22384	-0.612357
#334003	chrX	15350193	15350658	-	-	-	-	-0.469468	-0.262861
#210530	chr4	105562796	105563626	-	-	-	-	0.596027	1.24767	0.510192
#276917	chr6	162671132	162672088	-	-	-	-	0.0778679	0.194323
#233090	chr5	37590995	37591349	-	-	-	-	-1.22869	-1.06052
#004214	chr1	66952986	66953868	-	-	-	-	-0.628725	-0.489248
#177286	chr3	85698800	85699105	-	-	/CADM2/	Neural	-1.48731	-0.449452	0.898494
#138164	chr2	115743837	115744342	-	-	/DPP10/	Neural	-0.87238	0.126539	0.898331
#138147	chr2	115661003	115661367	-	-	/DPP10/	Neural	-1.48518	-0.505054	0.897656
#297206	chr7	146339855	146340218	-	-	/CNTNAP2/	Neural	-1.04935	-0.145721	0.897515
#271362	chr6	129130250	129130582	-	-	-	-	0.0345289	-0.200764
#262246	chr6	77673346	77673817	-	-	-	-	0.0411738	0.245405
#227685	chr5	9339244	9339560	-	-	-	-	-1.54101	-0.388898	0.945204
#024615	chr1	236715552	236716006	/ACTN2/	Cardiac	-	-	-1.68756	-0.32171	1.24031
#249541	chr5	151356362	151356830	-	-	-	-	-2.16447	-1.22459
#182439	chr3	116078622	116079319	-	-	/LSAMP/	Neural	-1.05743	0.00488519	0.897355
#099401	chr15	51389939	51391658	-	-	/GLDN/	Neural	1.13954	2.17815	0.897197
#237293	chr5	65333979	65334475	-	-	-	-	0.391052	0.892657
#316350	chr8	118528083	118529586	-	-	-	-	0.733502	1.42544	0.555621
#276267	chr6	156786420	156786973	-	-	-	-	0.614236	0.296112
#179642	chr3	101281504	101281819	-	-	-	-	-0.360835	-0.400722
#275025	chr6	148798395	148799740	-	-	-	-	1.06144	0.972755
#276916	chr6	162668424	162668866	-	-	-	-	-0.96412	-0.83075
#152434	chr2	199825472	199826069	-	-	-	-	-0.0440741	-0.0662056
#293835	chr7	120632691	120633166	-	-	/KCND2/	Neural	-0.00120741	1.08157	0.89697
#154286	chr2	213742597	213743248	-	-	-	-	-0.778019	-0.172999
#101314	chr15	88108309	88109081	/NTRK3/	Cardiac	/NTRK3/	Neural	-2.05022	-1.00102	0.896893
#331953	chr9	117098872	117099338	-	-	-	-	-1.8978	-1.12006
#218883	chr4	149504483	149505103	-	-	-	-	0.361839	0.965814	0.455456
#049952	chr11	83711182	83711564	-	-	/DLG2/	Neural	-0.872338	0.206587	0.896621
#240735	chr5	93711634	93712075	-	-	-	-	0.246189	0.273073
#212195	chr4	115100097	115100488	-	-	/NDST4/	Neural	-1.29377	-0.278409	0.896041
#174633	chr3	73411380	73411982	-	-	-	-	0.447429	0.282996
#276952	chr6	162891995	162892731	-	-	-	-	-0.834253	-0.377784
#196452	chr4	20433108	20433695	-	-	-	-	0.471255	0.262192
#101669	chr15	92664793	92665410	-	-	-	-	-1.07091	-0.952216
#161596	chr20	56003281	56004129	-	-	/CBLN4/	Neural	-1.62329	-0.728789	0.895843
#184917	chr3	143693261	143694051	-	-	-	-	-0.395646	0.182109
#036695	chr10	85946248	85947259	-	-	/GRID1/	Neural	0.0291897	1.06685	0.895793
#022656	chr1	216518130	216518495	-	-	-	-	-0.877249	-0.253155
#146640	chr2	165193275	165194101	-	-	/SCN3A/	Neural	0.672418	1.70338	0.894593
#295267	chr7	127041055	127042007	-	-	/GRM8/	Neural	-0.0663971	0.959444	0.893771
#110220	chr17	56357181	56357778	-	-	-	-	-0.445193	-1.06335	-0.683674
#145460	chr2	160012002	160012361	-	-	-	-	-0.767241	-0.452444
#062582	chr12	44198173	44199167	-	-	-	-	0.665461	0.695868
#318373	chr8	133240847	133241365	-	-	-	-	-1.05324	-0.637853
#145197	chr2	158204775	158205362	-	-	-	-	0.467118	0.260183
#172234	chr3	41762531	41762831	-	-	-	-	-1.05324	-0.968499
#188514	chr3	160961286	160961591	-	-	-	-	-1.32065	-0.286762	0.916942
#058656	chr12	16547879	16548882	-	-	/LMO3/	Neural	0.136254	1.17131	0.893123
#324677	chr9	26994215	26994596	-	-	-	-	-0.500259	-0.550455
#140932	chr2	137435651	137435920	-	-	-	-	-0.562438	-0.239043
#091125	chr14	41899261	41899671	-	-	-	-	-0.587545	-0.368145
#296137	chr7	137674176	137676017	-	-	/DGKI/	Neural	-0.270148	0.752186	0.892584
#095166	chr14	79832251	79832687	-	-	/NRXN3/	Neural	-1.3	-0.277965	0.892485
#025257	chr1	239718672	239720127	-	-	/CHRM3/	Neural	1.4351	2.46267	0.890075
#060847	chr12	28419795	28420177	-	-	-	-	-0.500259	-0.244373
#043588	chr11	22267593	22268012	-	-	-	-	-0.0131062	-0.531367	-0.696736
#256268	chr6	36785895	36786343	-	-	/CPNE5/	Neural	-1.9986	-0.921943	0.889084
#027958	chr10	11180047	11180645	-	-	-	-	-0.513147	0.0730275
#211064	chr4	108066106	108066644	-	-	-	-	0.191955	-0.250003
#269919	chr6	122487574	122487916	-	-	-	-	0.0893557	-0.248199
#016596	chr1	179322514	179323877	-	-	-	-	1.41751	0.35758	-1.19714
#102640	chr15	100010498	100011099	-	-	-	-	-1.69838	-0.870749
#240979	chr5	94905227	94905990	-	-	-	-	0.103275	0.466538
#174806	chr3	74293790	74294297	-	-	/CNTN3/	Neural	-0.630895	0.396906	0.889027
#010639	chr1	101973015	101973412	-	-	/OLFM3/	Neural	-1.10562	-0.0805561	0.88818
#298919	chr8	4367206	4367892	-	-	/CSMD1/	Neural	-1.39461	-0.344358	0.887987
#297201	chr7	146324050	146324415	-	-	/CNTNAP2/	Neural	-0.924026	0.0622491	0.887219
#132256	chr2	54274894	54275604	-	-	-	-	-1.43719	-0.562827	0.743821
#020394	chr1	198647082	198647384	-	-	-	-	-0.39045	0.0054067
#016264	chr1	177238973	177240086	/BRINP2/	Cardiac	/BRINP2/	Neural	0.224099	1.2489	0.886704
#240135	chr5	90872804	90873761	-	-	-	-	1.21969	0.824634	-0.530443
#109626	chr17	51699118	51699652	-	-	/CA10/	Neural	-1.37575	-0.325271	0.885043
#261308	chr6	72744025	72744255	-	-	/KCNQ5/	Neural	-1.50953	-0.488163	0.884582
#094930	chr14	78309986	78310506	-	-	/NRXN3/	Neural	-1.12069	-0.0671257	0.883981
#101162	chr15	86795035	86795586	-	-	-	-	-2.01874	-0.439244	1.44435
#244164	chr5	109756676	109757137	-	-	-	-	-0.353901	-0.488147
#312706	chr8	99298705	99299197	-	-	-	-	-0.269726	-0.127005
#240879	chr5	94438474	94440088	-	-	-	-	1.98443	2.05437
#059232	chr12	19344890	19345681	-	-	-	-	-0.250596	-0.089914
#296146	chr7	137773080	137773609	-	-	/DGKI/	Neural	-1.41886	-0.352392	0.883635
#252411	chr5	167906052	167907150	-	-	/TENM2/	Neural	1.0719	2.1004	0.883418
#106418	chr16	76418895	76419609	-	-	/CNTNAP4/	Neural	-1.70249	-0.711225	0.883377
#219841	chr4	155908169	155908621	-	-	-	-	0.0511776	0.0866722
#024727	chr1	237320596	237321176	/RYR2/	Cardiac	-	-	0.0433345	0.263814
#283002	chr7	38994226	38994683	-	-	/POU6F2/	Neural	-0.907606	0.111403	0.883321
#320267	chr9	3936585	3937223	-	-	-	-	1.50667	1.00154	-0.652729
#246130	chr5	120611846	120612223	-	-	-	-	-0.593496	-0.116988
#298517	chr8	2078943	2080030	-	-	-	-	1.85654	1.64754	-0.348048
#182473	chr3	116241153	116241464	-	-	/LSAMP/	Neural	-1.48461	-0.473178	0.882583
#282113	chr7	33178026	33178606	-	-	-	-	-1.03032	-0.32862
#004137	chr1	66574104	66574365	-	-	/SGIP1/	Neural	-1.81085	-0.79765	0.882175
#129829	chr2	36894992	36895812	-	-	-	-	-0.834977	-0.32862
#057155	chr11	132644425	132645102	-	-	/OPCML/	Neural	-0.624776	0.405306	0.88137
#327135	chr9	72688701	72689227	-	-	-	-	-0.217023	0.143024
#199642	chr4	36287404	36288854	-	-	-	-	0.886147	1.45547	0.430864
#042990	chr11	17645174	17645514	-	-	-	-	-1.4195	-1.3376
#040109	chr10	115566585	115567154	-	-	/ATRNL1/	Neural	-0.149791	0.902215	0.881328
#183587	chr3	126113619	126114131	-	-	-	-	-0.361591	0.170728
#299367	chr8	6732890	6733607	-	-	-	-	0.649423	0.157056	-0.634503
#145212	chr2	158262859	158263218	-	-	-	-	-0.408514	-0.38055
#105071	chr16	61665298	61665947	/CDH8/	Cardiac	/CDH8/	Neural	-1.59	-0.5761	0.88105
#170321	chr3	28467409	28468883	-	-	-	-	1.05637	1.25102
#238658	chr5	84090812	84092180	-	-	/EDIL3/	Neural	1.74718	2.76968	0.880668
#233420	chr5	39325429	39325739	-	-	-	-	-1.49182	-0.494317	0.887835
#095016	chr14	78983888	78987842	-	-	/NRXN3/	Neural	1.88143	2.90368	0.880626
#234575	chr5	45296904	45297368	-	-	/HCN1/	Neural	-1.2604	-0.296433	0.880596
#072473	chr12	113348981	113349500	-	-	-	-	-1.46923	-1.1492
#264206	chr6	89597856	89598258	-	-	-	-	-0.486399	-1.33548	-0.917671
#205062	chr4	72558279	72558684	-	-	-	-	-0.449627	-0.305031
#141580	chr2	140459735	140460278	-	-	/LRP1B/	Neural	-0.951018	0.0673982	0.880272
#004173	chr1	66741406	66742223	-	-	/SGIP1/	Neural	-1.2965	-0.337371	0.880192
#232276	chr5	31200322	31200879	-	-	-	-	-0.676024	-0.0346337
#065473	chr12	70589728	70591076	-	-	-	-	1.90442	2.05789
#280779	chr7	18981547	18982078	/HDAC9/	Cardiac	-	-	-0.650983	-0.592004
#273937	chr6	143169651	143170300	-	-	-	-	-0.43251	-0.518793
#025346	chr1	240161263	240162371	-	-	/FMN2/	Neural	-0.0862233	0.944542	0.878939
#312817	chr8	100022852	100023196	-	-	-	-	-1.76409	-1.21718
#036701	chr10	85980453	85981049	-	-	/GRID1/	Neural	-0.68835	0.326555	0.878933
#237274	chr5	65284985	65285544	-	-	-	-	0.269374	0.806199
#320247	chr9	3841572	3842160	-	-	-	-	-0.700421	-0.508336
#242675	chr5	103024791	103025168	/PAM/	Cardiac	-	-	-0.944212	-0.820478
#062685	chr12	44755047	44755485	-	-	/NELL2/	Neural	-0.776009	0.228977	0.878855
#188513	chr3	160956859	160957471	-	-	-	-	-0.54762	0.0866797
#170824	chr3	30825637	30826449	-	-	-	-	-0.484606	0.048676
#235677	chr5	56164204	56165032	-	-	-	-	0.870136	1.2489
#240890	chr5	94487418	94489205	-	-	-	-	1.42803	1.86973	0.30165
#158203	chr20	8547623	8547972	-	-	/PLCB1/	Neural	-1.29445	-0.299161	0.878369
#151854	chr2	196568364	196568866	-	-	-	-	-0.882036	0.348682	1.08444
#277541	chr6	166714606	166715277	/RPS6KA2/	Cardiac	-	-	0.263837	0.150227
#043236	chr11	20508034	20508615	-	-	-	-	-0.164679	-0.360843
#044850	chr11	28051775	28052861	-	-	-	-	1.30427	1.41121
#024414	chr1	234250518	234251353	-	-	/SLC35F3/	Neural	-0.982609	0.0550513	0.878291
#325031	chr9	28596814	28597219	-	-	-	-	0.073927	-0.172299
#031326	chr10	50524232	50524715	-	-	-	-	-1.46438	-0.188052	1.10839
#268985	chr6	118092259	118092634	-	-	/SLC35F1/	Neural	-1.75839	-0.722433	0.878158
#305835	chr8	60734207	60734617	/CHD7/	Cardiac	-	-	-0.813017	-0.233712
#007879	chr1	86037228	86037522	-	-	-	-	-0.69641	-0.270086
#140796	chr2	136833310	136834283	-	-	-	-	0.166526	0.215898
#008476	chr1	89192782	89193321	-	-	-	-	0.876274	1.17883
#169406	chr3	23838317	23838629	-	-	-	-	-1.14715	-0.717311
#301972	chr8	31858057	31858806	-	-	/NRG1/	Neural	-1.03987	-0.0185179	0.877731
#132254	chr2	54260120	54260725	-	-	-	-	-1.77478	-0.00211025	1.65502
#188264	chr3	159656435	159657001	-	-	/IQCJ-SCHIP1/	Neural	-0.891553	0.125476	0.876505
#156155	chr2	226943476	226944600	-	-	-	-	0.639203	1.18158	0.389005
#069005	chr12	86671345	86671604	-	-	/MGAT4C/	Neural	-1.25557	-0.221723	0.874998
#262673	chr6	79941358	79941670	-	-	/ELOVL4/	Neural	-1.27321	-0.278409	0.874434
#322991	chr9	18485507	18486507	-	-	-	-	1.82165	1.53692	-0.429194
#178881	chr3	97374296	97374848	-	-	-	-	0.0805471	0.544853
#243709	chr5	107533719	107534700	-	-	-	-	1.03175	0.994587
#017086	chr1	183968585	183969095	-	-	/COLGALT2/	Neural	-2.41081	-1.31221	0.874251
#036689	chr10	85909737	85910531	-	-	/GRID1/	Neural	-0.671799	0.319629	0.873463
#025272	chr1	239791815	239792343	-	-	/CHRM3/	Neural	-0.360728	0.664826	0.87269
#219034	chr4	150191207	150191604	-	-	/DCLK2/	Neural	-0.960599	0.0372094	0.871837
#179565	chr3	100925181	100925557	-	-	-	-	-0.248755	-0.49271
#182504	chr3	116354480	116354937	-	-	/LSAMP/	Neural	-1.22973	-0.208453	0.871156
#017204	chr1	184856827	184857297	-	-	-	-	-0.657066	0.195523	0.734361
#243867	chr5	108216901	108217236	-	-	-	-	0.875505	0.234315	-0.780575
#057260	chr11	133930554	133931235	-	-	-	-	-0.00254232	0.765851	0.620813
#323065	chr9	18811085	18811569	-	-	-	-	-0.0200934	0.259036
#236424	chr5	60786700	60787134	-	-	-	-	-0.730361	-0.922959
#033162	chr10	59310839	59311233	-	-	-	-	-0.389813	-0.221723
#165938	chr3	1165713	1166143	-	-	-	-	-0.558658	-0.357729
#051946	chr11	94380629	94381712	-	-	/GPR83/	Neural	-0.434607	0.57098	0.870632
#282977	chr7	38839562	38840084	-	-	-	-	-0.328743	-0.293493
#223668	chr4	173199150	173199529	-	-	-	-	-0.90599	-0.788669
#198471	chr4	30875186	30875576	-	-	-	-	-1.31777	-0.749345
#119589	chr18	63484453	63484744	-	-	-	-	-1.68768	-1.47048
#185549	chr3	146442688	146443412	-	-	-	-	0.490216	0.348682
#317900	chr8	130228162	130228448	-	-	-	-	-1.14715	-0.674621
#307920	chr8	72905607	72906091	-	-	/KCNB2/	Neural	-1.2478	-0.28809	0.869457
#296111	chr7	137474000	137475139	-	-	/DGKI/	Neural	-1.20805	-0.211343	0.869278
#313934	chr8	107310369	107311091	-	-	-	-	0.879913	1.08302
#059846	chr12	22662266	22662623	-	-	-	-	-1.03494	-0.79765
#289049	chr7	91987962	91988557	-	-	-	-	0.2246	0.0852508
#117812	chr18	52472189	52472448	-	-	/DCC/	Neural	-1.33071	-0.327851	0.86922
#172790	chr3	54235520	54236019	-	-	/CACNA2D3/	Neural	-1.8545	-0.792837	0.86834
#233407	chr5	39255593	39256588	-	-	-	-	0.456013	0.799484
#298929	chr8	4413907	4414397	-	-	/CSMD1/	Neural	-1.43467	-0.430349	0.867141
#181757	chr3	111896497	111897214	-	-	-	-	-0.875848	-0.224686
#004143	chr1	66599720	66601146	-	-	/SGIP1/	Neural	0.741079	1.74778	0.867118
#323169	chr9	19556593	19557971	-	-	/SLC24A2/	Neural	1.23938	2.25828	0.866937
#313922	chr8	107273258	107273658	-	-	-	-	-0.928159	-0.0113052	0.832377
#269929	chr6	122535725	122536377	-	-	-	-	-0.522513	-0.120083
#222633	chr4	168286516	168286802	-	-	-	-	-0.916048	-0.30423
#178967	chr3	97744449	97744798	-	-	-	-	-0.858191	-0.325351
#201430	chr4	48518378	48519199	-	-	-	-	0.166469	-0.189439
#298927	chr8	4402823	4403080	-	-	/CSMD1/	Neural	-2.04052	-1.03359	0.866916
#187579	chr3	156417482	156417964	/KCNAB1/	Cardiac	-	-	-0.8635	-0.342444
#211867	chr4	113596863	113597279	/CAMK2D/	Cardiac	-	-	-0.376913	-0.32835
#172864	chr3	56123170	56123879	-	-	/ERC2/	Neural	-1.22276	-0.206296	0.866491
#222299	chr4	166898134	166898466	-	-	-	-	-0.326061	-0.0549603
#095108	chr14	79540737	79541041	-	-	/NRXN3/	Neural	-1.79698	-0.792812	0.866392
#114825	chr18	32944343	32944915	-	-	-	-	0.0483159	0.259813
#025990	chr1	243526012	243526476	-	-	-	-	-0.237807	0.0358052
#282246	chr7	33982199	33982898	-	-	-	-	0.222594	0.53312
#025580	chr1	241173493	241173753	-	-	/RGS7/	Neural	-1.2478	-0.271334	0.86631
#218638	chr4	148400212	148400598	-	-	-	-	-0.546653	-0.00963656
#178929	chr3	97572098	97572409	-	-	-	-	-0.463254	-0.490978
#269217	chr6	119316028	119316395	-	-	-	-	-1.03032	-0.237522	0.653791
#023728	chr1	222530275	222530680	-	-	-	-	-1.80259	-1.56504
#033345	chr10	60262640	60263297	-	-	-	-	1.32548	0.372066	-1.02942
#026018	chr1	243689637	243690256	-	-	-	-	-0.00422146	0.482342
#306172	chr8	62589559	62590128	-	-	-	-	0.691417	0.690977
#066792	chr12	77035070	77035602	-	-	-	-	-0.397554	-0.126006
#129848	chr2	37027679	37028134	-	-	-	-	-0.259207	-1.4218	-1.30784
#298152	chr7	155692444	155692950	-	-	-	-	-0.454747	-0.442842
#147853	chr2	178059626	178060200	-	-	-	-	-0.0573934	-0.211022
#065464	chr12	70515569	70517786	-	-	-	-	1.65944	1.63158
#275193	chr6	150642813	150643615	-	-	-	-	-1.16996	-0.237407	0.797061
#253652	chr6	5722310	5722767	-	-	-	-	-0.22703	-1.03015	-0.949248
#261285	chr6	72664728	72665917	-	-	/KCNQ5/	Neural	0.238351	1.25016	0.865996
#200171	chr4	41528554	41529144	-	-	-	-	1.57774	0.353616	-1.36161
#067577	chr12	80563230	80564340	-	-	-	-	0.985162	1.63565	0.509119
#187556	chr3	156324713	156325131	/KCNAB1/	Cardiac	-	-	-0.916048	-0.395045
#036729	chr10	86123371	86123973	-	-	/GRID1/	Neural	-0.617788	0.379598	0.864083
#156294	chr2	227724378	227724876	-	-	-	-	-0.396579	0.112774
#188394	chr3	160349101	160349928	-	-	-	-	-0.520625	-0.0825522
#180533	chr3	105690259	105690826	-	-	-	-	-0.272135	-0.106784
#068108	chr12	82772100	82772606	-	-	-	-	-0.808812	0.200438	0.87018
#201241	chr4	47333388	47333784	-	-	/GABRB1/	Neural	-0.872757	0.122086	0.863041
#038778	chr10	107089869	107090495	-	-	/SORCS1/	Neural	-0.449627	0.502977	0.861241
#041653	chr11	4576090	4576939	-	-	-	-	-0.281262	-0.30674
#179556	chr3	100887893	100888548	-	-	-	-	0.0760866	0.0525271
#112921	chr18	8036256	8036843	-	-	-	-	-0.975653	0.316756	1.15466
#041724	chr11	4947681	4948164	-	-	-	-	-0.753352	-0.820478
#036942	chr10	88331555	88332114	-	-	-	-	-0.958024	-0.206296	0.617026
#244617	chr5	111904734	111905336	-	-	-	-	-0.762593	0.235453	0.856401
#118579	chr18	56884677	56885005	-	-	/WDR7/	Neural	-1.73519	-0.777719	0.861074
#273950	chr6	143247658	143248373	-	-	-	-	0.078468	0.448263
#141812	chr2	141468770	141469081	-	-	/LRP1B/	Neural	-0.494518	0.495978	0.860838
#297198	chr7	146309213	146309780	-	-	/CNTNAP2/	Neural	-0.600931	0.385108	0.860622
#145894	chr2	162190788	162191136	-	-	-	-	-0.960599	-0.717311
#259663	chr6	65063471	65063957	-	-	-	-	-0.307794	-0.0154558
#257237	chr6	48003180	48003880	-	-	-	-	0.224536	0.151121
#146550	chr2	164813791	164814104	-	-	-	-	-1.49583	-0.667961
#065653	chr12	71541008	71541779	-	-	-	-	-0.579732	-0.215101
#015627	chr1	173562904	173563522	-	-	-	-	0.246201	0.765091
#265790	chr6	97064740	97064978	-	-	/KLHL32/	Neural	-1.56812	-0.575968	0.860311
#173118	chr3	60277592	60278679	-	-	-	-	0.735181	0.831103
#249099	chr5	146852165	146852823	-	-	/PPP2R2B/	Neural	-0.304885	0.693885	0.860057
#240898	chr5	94511081	94511508	-	-	-	-	-0.303311	-0.442842
#145991	chr2	162566133	162566744	/KCNH7/	Cardiac	/KCNH7/	Neural	-0.555332	0.466461	0.859819
#218948	chr4	149789618	149790532	-	-	-	-	0.88442	1.18553
#080546	chr13	71441997	71442702	-	-	-	-	0.131023	0.429596
#116714	chr18	43034600	43035796	-	-	/RIT2/	Neural	1.79517	2.79607	0.859621
#226960	chr5	5209008	5210435	-	-	-	-	1.42444	0.957919	-0.610421
#085430	chr13	93830400	93831171	-	-	-	-	-0.969746	-0.0244303	0.757247
#204473	chr4	69644397	69645581	-	-	-	-	1.10686	1.10078
#187420	chr3	155572079	155572450	-	-	-	-	-0.875814	-0.596818
#131178	chr2	49013137	49014137	-	-	-	-	-0.239087	0.175255
#297616	chr7	148220081	148221186	-	-	/CNTNAP2/	Neural	-0.449659	0.553367	0.859115
#106589	chr16	78345498	78346264	-	-	-	-	0.434241	-1.0432	-1.53723
#224464	chr4	176800668	176801487	-	-	-	-	-0.159629	0.00541513
#009103	chr1	94063139	94063872	-	-	-	-	0.735119	0.966303
#096696	chr14	88006188	88006826	-	-	-	-	-0.916109	-0.487574
#007623	chr1	84552014	84552401	-	-	-	-	-0.735159	-0.545143
#204649	chr4	70372785	70373305	-	-	-	-	-0.282616	-0.165059
#182130	chr3	114577467	114577965	-	-	-	-	0.02495	0.424928
#088509	chr13	112741281	112741941	-	-	-	-	-0.566618	-0.676986
#061956	chr12	40312367	40313286	-	-	-	-	0.732364	0.713279
#127460	chr2	17590028	17590776	-	-	/VSNL1/	Neural	-1.27318	-0.286926	0.858919
#170118	chr3	27383890	27384675	-	-	-	-	-0.306108	-0.430857
#153903	chr2	212010464	212011034	/ERBB4/	Cardiac	-	-	0.839421	0.518442	-0.453714
#233777	chr5	41045372	41045636	-	-	-	-	-0.872757	-0.76941
#210115	chr4	103607693	103608636	-	-	-	-	0.767646	0.581746
#036010	chr10	82142900	82143457	-	-	/NRG3/	Neural	-0.996458	-0.0950024	0.858308
#209783	chr4	101939069	101939598	-	-	-	-	-0.409034	-0.0244303
#261361	chr6	72998532	72999026	-	-	/KCNQ5/	Neural	-0.658329	0.351042	0.858292
#325001	chr9	28475872	28476399	-	-	-	-	-0.386289	-0.0813278
#073026	chr12	124838165	124838669	-	-	-	-	-0.366105	-0.72248
#220033	chr4	156800666	156801153	-	-	-	-	-0.134996	-0.116988
#241342	chr5	96745549	96746580	-	-	-	-	1.6398	2.18045	0.405222
#106421	chr16	76433680	76434500	-	-	/CNTNAP4/	Neural	-2.23228	-1.24736	0.857707
#009231	chr1	95156853	95157699	-	-	-	-	-0.823477	-0.57694
#228776	chr5	14812406	14812729	-	-	-	-	-0.935648	-0.870749
#338146	chrX	110346659	110347039	-	-	-	-	-1.2478	-0.489248
#186720	chr3	152338220	152338638	-	-	-	-	0.0956489	0.457418
#271866	chr6	131669483	131670483	-	-	-	-	0.601876	0.944542
#320541	chr9	5464498	5465256	-	-	-	-	0.160668	0.328291
#020393	chr1	198645619	198645840	-	-	-	-	-1.01226	-0.928002
#329242	chr9	84811137	84812092	-	-	/NTRK2/	Neural	-0.187076	0.838375	0.856746
#159404	chr20	15599863	15600280	-	-	-	-	-0.119598	-0.103226
#006051	chr1	75493704	75494788	-	-	-	-	1.79511	1.62956
#331599	chr9	114393224	114393424	-	-	-	-	-1.61677	-0.977095
#242673	chr5	103016159	103016602	/PAM/	Cardiac	-	-	0.00526196	-0.00266044
#038356	chr10	104955995	104956484	-	-	/SORCS3/	Neural	-1.23629	-0.236745	0.856548
#244594	chr5	111796173	111796500	-	-	-	-	-1.82982	-0.676315	0.924345
#026256	chr1	245567549	245568014	-	-	-	-	-0.736544	-0.682639
#085402	chr13	93696813	93697342	-	-	-	-	-0.674723	0.150227	0.68231
#260982	chr6	71307888	71308621	-	-	-	-	1.17878	0.594145	-0.733493
#010315	chr1	100382231	100382536	-	-	-	-	-0.823124	-1.03454
#193323	chr3	189860817	189861756	/TP63/	Cardiac	-	-	0.376257	0.468731
#232594	chr5	33601939	33602430	-	-	-	-	-0.494813	0.469405	0.860056
#135232	chr2	80322246	80324531	-	-	/CTNNA2/	Neural	2.07471	3.07342	0.856448
#134311	chr2	75183431	75183902	-	-	-	-	0.616368	-0.0821887	-0.768452
#050128	chr11	84618065	84618505	-	-	/DLG2/	Neural	-1.31637	-0.443567	0.85598
#275411	chr6	152107881	152108643	-	-	-	-	0.712658	1.09621
#204164	chr4	68088858	68089508	-	-	-	-	-0.319925	-0.111212
#233278	chr5	38576481	38577281	-	-	-	-	-0.459389	0.241597	0.570377
#222281	chr4	166841998	166842764	-	-	-	-	-0.279497	0.294954
#093088	chr14	56176285	56176792	-	-	-	-	-1.24138	-0.984275
#175763	chr3	78838308	78838997	-	-	-	-	0.382745	0.951846	0.425018
#168152	chr3	17982491	17983423	-	-	-	-	0.227562	0.782233
#259742	chr6	65404025	65404409	-	-	-	-	-0.0563333	-0.286393
#303580	chr8	47423591	47424211	-	-	-	-	-0.013961	0.150227
#100956	chr15	83942577	83942919	-	-	-	-	-1.65466	-1.55324
#292252	chr7	113903886	113904193	-	-	-	-	-1.16841	-0.488147
#052837	chr11	99418771	99419781	-	-	/CNTN5/	Neural	1.64484	2.6421	0.854884
#250909	chr5	160619330	160619941	-	-	-	-	1.60253	0.319629	-1.41073
#154320	chr2	213886076	213886651	-	-	-	-	-0.206253	0.486698	0.55256
#271774	chr6	131017852	131018709	-	-	-	-	0.313896	0.958785	0.501397
#296131	chr7	137612308	137613375	-	-	/DGKI/	Neural	-1.08741	-0.0954958	0.853695
#113686	chr18	26511245	26511886	-	-	-	-	1.00437	0.713248	-0.430829
#223571	chr4	172735977	172736311	-	-	/GALNTL6/	Neural	-1.56215	-0.5761	0.853257
#106632	chr16	78929729	78930064	-	-	-	-	-1.96748	-2.68107
#259549	chr6	64560716	64561506	-	-	-	-	0.129402	0.373507
#186611	chr3	151880783	151881771	-	-	-	-	0.895625	1.29683
#224462	chr4	176784631	176785189	-	-	-	-	0.736103	0.111367	-0.76861
#172004	chr3	39515126	39516491	-	-	/MOBP/	Neural	0.183559	1.17851	0.852533
#067564	chr12	80511575	80512003	-	-	-	-	-0.695162	0.232752	0.747268
#236291	chr5	60114963	60115247	/PDE4D/	Cardiac	-	-	-1.70249	-1.15714
#320159	chr9	3372028	3372430	-	-	-	-	-0.720082	-0.534189
#200373	chr4	43030049	43030423	-	-	-	-	-0.571867	-0.161988
#056224	chr11	124001324	124001889	-	-	-	-	0.515038	-0.114961	-0.752718
#085447	chr13	93928648	93929136	-	-	-	-	-0.748056	-0.321882
#233779	chr5	41051619	41052010	-	-	-	-	-0.411937	-0.372974
#025824	chr1	242382284	242382675	-	-	-	-	-0.281262	-0.270086
#163632	chr21	30165975	30166733	-	-	-	-	-0.0971639	0.306158
#269937	chr6	122577671	122577875	-	-	-	-	-1.97613	-1.37536
#002554	chr1	53288141	53289030	-	-	/LRP8/	Neural	-0.13422	0.874278	0.851425
#260825	chr6	70544305	70544719	-	-	-	-	-0.802022	-0.613291
#008834	chr1	91385961	91386564	-	-	-	-	1.06609	1.12034
#132864	chr2	58198874	58199243	-	-	-	-	-1.01928	-1.08344
#036659	chr10	85687841	85688975	-	-	/GRID1/	Neural	0.431229	1.41127	0.850957
#006002	chr1	75246857	75247286	-	-	-	-	-0.604892	-0.81792
#137990	chr2	114821021	114822923	-	-	/DPP10/	Neural	0.652022	1.63578	0.850594
#027997	chr10	11472163	11472515	-	-	-	-	-0.226358	0.121334
#280597	chr7	18268710	18270158	/HDAC9/	Cardiac	-	-	1.36997	1.81127	0.299271
#058410	chr12	15356912	15357300	-	-	-	-	-1.15281	0.0169885	1.03163
#187423	chr3	155581728	155582419	-	-	-	-	-0.114459	0.786515	0.784284
#263342	chr6	83344143	83345137	-	-	-	-	1.04708	1.30621
#279118	chr7	11794406	11794863	-	-	-	-	0.230991	0.45905
#237441	chr5	66668808	66669876	-	-	-	-	0.98492	1.53822	0.413123
#055985	chr11	120684654	120685797	-	-	/GRIK4/	Neural	1.17425	2.16449	0.849867
#184768	chr3	143039949	143040772	-	-	-	-	0.154307	-0.057314
#175933	chr3	79589377	79589911	-	-	-	-	0.29304	0.445568
#246885	chr5	127320325	127320738	-	-	/MEGF10/	Neural	-1.62983	-0.632297	0.849683
#062682	chr12	44741057	44741714	-	-	/NELL2/	Neural	-1.4703	-0.505054	0.849489
#057095	chr11	131896025	131897083	-	-	/NTM/	Neural	-1.53634	-0.550455	0.849326
#300300	chr8	15530631	15531590	-	-	-	-	0.314478	0.409795
#240842	chr5	94263774	94265536	-	-	-	-	1.32843	1.44244
#154399	chr2	214196118	214196872	-	-	-	-	0.357082	0.622703
#178995	chr3	97901934	97902747	-	-	-	-	-0.216982	0.199802
#175074	chr3	75749104	75750213	-	-	-	-	0.454294	0.512335
#081853	chr13	77635880	77636158	-	-	-	-	-1.20479	-0.948136
#016616	chr1	179533749	179534260	-	-	-	-	-0.0852598	-0.00960212
#021743	chr1	210711123	210712047	-	-	/KCNH1/	Neural	-0.221993	0.769225	0.848921
#249873	chr5	153613833	153614118	-	-	/GRIA1/	Neural	-1.59306	-0.630054	0.84819
#291020	chr7	108345560	108345760	-	-	/NRCAM/	Neural	-2.08328	-1.09221	0.848131
#236452	chr5	60993449	60994105	-	-	-	-	-0.710038	-0.950097
#290299	chr7	101884536	101885306	-	-	-	-	0.735279	-0.281949	-1.16047
#038191	chr10	103736544	103737199	-	-	-	-	-0.524258	0.650408	1.02581
#076275	chr13	48515897	48516471	-	-	-	-	-0.555332	-0.157905
#182202	chr3	114887482	114888426	-	-	-	-	0.377123	0.813698
#041803	chr11	5389514	5390506	-	-	-	-	0.538312	0.836995
#258521	chr6	55335670	55336289	-	-	-	-	-0.409019	0.235283	0.559813
#307221	chr8	68692129	68693872	-	-	-	-	2.04617	2.07386
#051668	chr11	92549952	92551498	-	-	/FAT3/	Neural	1.31692	2.31414	0.848102
#043422	chr11	21437348	21437746	-	-	/NELL1/	Neural	-1.56217	-0.624822	0.846931
#033347	chr10	60267649	60268216	-	-	-	-	-0.0475193	1.34167	1.24927
#240852	chr5	94313804	94315046	-	-	-	-	1.79851	1.81325
#321086	chr9	8514765	8515736	-	-	/PTPRD/	Neural	-0.00420431	0.98694	0.846923
#154763	chr2	216491783	216493106	-	-	-	-	-0.0570209	0.390749
#042224	chr11	8247253	8247669	-	-	-	-	-1.58895	-0.99006
#041765	chr11	5161157	5162061	-	-	-	-	0.627746	0.763876
#141806	chr2	141438098	141438501	-	-	/LRP1B/	Neural	-1.43465	-0.452524	0.84502
#121100	chr18	70025592	70026379	/RTTN/	Cardiac	-	-	0.485597	0.418103
#241031	chr5	95149109	95149997	-	-	-	-	1.28623	1.65255
#269102	chr6	118688703	118689119	-	-	-	-	-0.713158	-0.223626
#039465	chr10	110797991	110798468	-	-	-	-	-1.69707	-1.19631
#062547	chr12	44050010	44050840	-	-	-	-	0.337096	0.868045
#283019	chr7	39099031	39099933	-	-	/POU6F2/	Neural	-0.0956766	0.8814	0.844748
#240913	chr5	94565215	94565665	-	-	-	-	-0.632693	-0.193749
#268957	chr6	117956146	117956748	-	-	/SLC35F1/	Neural	0.56167	1.56175	0.844365
#157559	chr20	2534061	2534814	-	-	-	-	0.712114	0.944617
#058025	chr12	11734166	11734432	-	-	-	-	-2.43342	-1.46983	0.868207
#028072	chr10	12729742	12730232	-	-	/CAMK1D/	Neural	-0.840989	0.13171	0.843241
#306821	chr8	65769393	65770223	-	-	-	-	-0.56151	-0.253229
#138119	chr2	115519683	115520236	-	-	/DPP10/	Neural	-0.72287	0.243028	0.843026
#261336	chr6	72867897	72868739	-	-	/KCNQ5/	Neural	-0.00420431	0.980067	0.842399
#291678	chr7	111179216	111179798	-	-	-	-	-0.00238361	0.54785
#219835	chr4	155861659	155862754	-	-	-	-	-0.0648279	0.583805	0.50288
#029975	chr10	28060423	28061012	-	-	-	-	0.265262	0.436769
#006683	chr1	78990810	78991379	-	-	-	-	0.0483159	-0.0283851
#036694	chr10	85941862	85942643	-	-	/GRID1/	Neural	-0.029602	0.951705	0.842095
#111440	chr17	73536688	73537476	-	-	-	-	1.52266	0.259066	-1.40574
#299459	chr8	8821769	8822352	-	-	-	-	0.292655	-0.179261	-0.612336
#055957	chr11	120234903	120235389	-	-	-	-	0.00700287	0.464305
#316309	chr8	118319391	118320011	-	-	-	-	0.00632609	0.749198	0.604988
#038349	chr10	104907713	104908168	-	-	/SORCS3/	Neural	-1.14715	-0.198611	0.841711
#335373	chrX	38191868	38192526	-	-	-	-	0.565912	0.8546
#336776	chrX	84181795	84182680	-	-	-	-	0.406931	0.0803967
#184495	chr3	139953342	139953806	-	-	/CLSTN2/	Neural	-1.50954	-0.534791	0.841658
#033358	chr10	60322869	60323824	-	-	-	-	0.809849	1.20333
#303196	chr8	39778484	39779235	-	-	-	-	-0.469462	-0.272493
#298759	chr8	3676959	3677425	-	-	/CSMD1/	Neural	-1.48458	-0.509931	0.841503
#173438	chr3	63961856	63962109	-	-	-	-	-0.774497	-0.687391
#099274	chr15	49511546	49511865	-	-	-	-	-1.22993	-0.947765
#036740	chr10	86195815	86196377	-	-	/GRID1/	Neural	-1.14717	-0.179163	0.840951
#304412	chr8	52330577	52331591	-	-	/ST18/	Neural	2.216	3.20369	0.840679
#316103	chr8	117128209	117128512	-	-	-	-	-1.27584	-0.710906
#218306	chr4	146795460	146796114	-	-	-	-	-0.28177	-0.342635
#125321	chr2	3267978	3268523	-	-	-	-	-0.319925	-0.32029
#240961	chr5	94815221	94815851	-	-	-	-	0.535972	0.398026
#132337	chr2	54945471	54946376	-	-	-	-	0.518669	1.18705	0.52669
#238688	chr5	84240551	84240858	-	-	/EDIL3/	Neural	-2.19593	-1.1823	0.840527
#222614	chr4	168219607	168220080	-	-	-	-	-0.912454	0.248934	1.03315
#304332	chr8	51854311	51854771	-	-	-	-	-0.53737	-0.783836
#209798	chr4	102022069	102022722	-	-	-	-	0.322586	0.698014
#121326	chr18	72821728	72822324	-	-	/NETO1/	Neural	-0.728109	0.265172	0.840312
#260868	chr6	70749149	70749982	-	-	-	-	0.84435	0.530258	-0.460383
#291050	chr7	108484330	108484670	-	-	-	-	-1.61517	-1.51668
#222082	chr4	165975122	165975950	-	-	-	-	-0.175135	0.137089
#145940	chr2	162361844	162362224	-	-	-	-	-0.923198	-0.79765
#062081	chr12	41057818	41058161	-	-	/CNTN1/	Neural	-1.13475	-0.173156	0.840002
#244489	chr5	111308814	111311309	-	-	/CAMK4/	Neural	2.05009	3.03885	0.839896
#230373	chr5	22823451	22823832	/CDH12/	Cardiac	/CDH12/	Neural	-1.49174	-0.508301	0.839665
#283086	chr7	39425857	39426669	-	-	/POU6F2/	Neural	-0.351763	0.628433	0.83928
#253812	chr6	7553717	7554268	/DSP/	Cardiac	-	-	0.0956489	-0.121101
#249881	chr5	153644230	153645329	-	-	/GRIA1/	Neural	0.2583	1.25656	0.839201
#219212	chr4	151716002	151716602	-	-	-	-	0.632667	0.570902
#260833	chr6	70586036	70586505	-	-	-	-	-0.241264	-0.237486
#310366	chr8	84661997	84662357	-	-	/RALYL/	Neural	-1.31118	-0.323159	0.838935
#300132	chr8	14796737	14797655	-	-	/SGCZ/	Neural	-0.622206	0.375389	0.838621
#085764	chr13	96104289	96105566	-	-	/HS6ST3/	Neural	0.871207	1.84281	0.838327
#013682	chr1	158648917	158649469	-	-	-	-	-0.617692	-0.393596
#320305	chr9	4098941	4099362	-	-	-	-	-0.402948	-0.35868
#145275	chr2	158567309	158569197	-	-	-	-	1.29864	1.60609
#114879	chr18	33152390	33152979	-	-	-	-	0.429616	0.755361
#270133	chr6	123421194	123421612	/TRDN/	Cardiac	-	-	-1.08741	-0.665093
#025225	chr1	239571170	239571594	-	-	/CHRM3/	Neural	-0.445193	0.512924	0.838226
#064405	chr12	61950923	61951542	-	-	/FAM19A2/	Neural	-0.590146	0.385034	0.837767
#017063	chr1	183821445	183822106	-	-	-	-	0.337096	0.524911
#036693	chr10	85931995	85932357	-	-	/GRID1/	Neural	-1.25576	-0.282087	0.836452
#255186	chr6	21050438	21050891	-	-	-	-	-1.38522	-1.28401
#055749	chr11	116895147	116895522	-	-	-	-	-0.639432	-0.30507
#310353	chr8	84559828	84560185	-	-	/RALYL/	Neural	-0.88996	0.0861836	0.836094
#037021	chr10	88846497	88846844	-	-	-	-	-2.23224	-2.01933
#276914	chr6	162661079	162661783	-	-	-	-	-0.665029	-0.309155
#057192	chr11	133069854	133071160	-	-	/OPCML/	Neural	-0.912406	0.0613537	0.836046
#120804	chr18	68820411	68821145	-	-	-	-	0.994649	0.734215	-0.399397
#171537	chr3	35745874	35746182	-	-	/ARPP21/	Neural	-1.55094	-0.575968	0.835837
#067703	chr12	81121781	81122401	-	-	-	-	-0.50749	-0.228249
#168167	chr3	18061929	18062846	-	-	-	-	0.24054	0.677907
#314084	chr8	107915605	107916064	-	-	/RSPO2/	Neural	-0.766126	0.221613	0.835614
#241018	chr5	95087095	95088370	-	-	-	-	1.89367	2.32611	0.294495
#005263	chr1	72000675	72001402	-	-	/NEGR1/	Neural	1.47005	2.44912	0.835425
#316360	chr8	118581926	118582414	-	-	-	-	-0.483356	0.0414275
#321056	chr9	8357320	8357854	-	-	/PTPRD/	Neural	-0.696357	0.270102	0.834671
#254426	chr6	11556208	11557089	-	-	/TMEM170B/	Neural	0.400188	1.37122	0.834512
#030720	chr10	37208092	37208670	-	-	-	-	-0.456792	0.422372	0.747053
#048330	chr11	64040729	64041125	-	-	-	-	-1.1075	-0.527883
#270282	chr6	124016545	124018320	-	-	/NKAIN2/	Neural	0.76811	1.74394	0.834035
#094024	chr14	65607771	65608819	-	-	-	-	0.102828	0.419342
#241049	chr5	95221369	95222263	-	-	-	-	1.09901	1.67323	0.434645
#192009	chr3	179787225	179788244	/USP13/	Cardiac	-	-	0.188815	0.348682
#036718	chr10	86068844	86069190	-	-	/GRID1/	Neural	-0.84543	0.114514	0.833461
#140929	chr2	137419030	137419810	-	-	-	-	-0.00318731	0.565546
#194360	chr3	197527508	197528955	-	-	-	-	1.45479	0.543314	-1.05516
#021790	chr1	211066837	211069414	-	-	/KCNH1/	Neural	1.51245	2.48977	0.832979
#320720	chr9	6568050	6568466	-	-	-	-	-0.381419	-0.237486
#142325	chr2	143659015	143659679	-	-	-	-	-0.257136	-0.481508
#312795	chr8	99871371	99871739	-	-	-	-	-0.778119	-0.557357
#129191	chr2	33544018	33544350	-	-	-	-	-0.627439	-0.394321
#276710	chr6	161533566	161534516	-	-	-	-	0.413234	0.937163
#004170	chr1	66730417	66731704	-	-	/SGIP1/	Neural	-0.0935315	0.914027	0.832162
#040409	chr10	117257719	117258061	-	-	-	-	-0.124833	-0.373145
#170547	chr3	29473557	29474202	-	-	-	-	-0.415783	0.270102	0.542229
#009611	chr1	97219928	97220584	-	-	-	-	0.0249582	0.421795
#034780	chr10	67200500	67200777	/CTNNA3/	Cardiac	/CTNNA3/	Neural	-1.15281	-0.182757	0.832118
#276726	chr6	161622353	161622675	-	-	-	-	0.830968	-0.204168	-1.18028
#036647	chr10	85626110	85626619	-	-	/GRID1/	Neural	-1.17134	-0.232065	0.831568
#145024	chr2	157325507	157326094	-	-	/ERMN/	Neural	0.853768	1.82909	0.831427
#138163	chr2	115742449	115743067	-	-	/DPP10/	Neural	-1.48731	-0.553757	0.830587
#085442	chr13	93911371	93912044	-	-	-	-	-0.544293	-0.417579
#182417	chr3	115965955	115966318	-	-	/LSAMP/	Neural	-1.61679	-0.662336	0.830442
#036038	chr10	82295967	82296411	-	-	/NRG3/	Neural	-1.18677	-0.220629	0.829885
#302133	chr8	32667892	32669054	-	-	/NRG1/	Neural	0.0781301	1.04776	0.829169
#028267	chr10	15565175	15565889	-	-	-	-	-0.958024	0.345007	1.17548
#249891	chr5	153695331	153697065	-	-	/GRIA1/	Neural	0.895427	1.86448	0.828246
#044567	chr11	26586730	26587943	-	-	-	-	1.03364	1.32943
#168163	chr3	18028207	18028726	-	-	-	-	0.0212615	0.14596
#253393	chr6	2081349	2081660	-	-	-	-	-1.7073	-1.68915
#233083	chr5	37568092	37569078	-	-	-	-	0.189104	0.727035
#003080	chr1	58204309	58204979	-	-	-	-	-0.734404	0.0997601	0.703918
#101309	chr15	88072755	88074096	/NTRK3/	Cardiac	/NTRK3/	Neural	-0.350482	0.619596	0.827879
#038315	chr10	104717002	104718711	-	-	/SORCS3/	Neural	0.890115	1.85974	0.827452
#310504	chr8	85352300	85353022	-	-	-	-	0.772594	0.597966
#323003	chr9	18530774	18531397	-	-	-	-	-0.14448	0.314874
#229674	chr5	19522547	19522861	/CDH18/	Cardiac	/CDH18/	Neural	-0.764562	0.194241	0.826809
#338016	chrX	107893977	107894419	-	-	-	-	0.133703	0.0818855
#038188	chr10	103727266	103728237	-	-	-	-	1.81308	0.432886	-1.52385
#258729	chr6	56555110	56555874	-	-	-	-	1.3519	1.65023
#233809	chr5	41175040	41175930	-	-	-	-	0.977799	1.40663
#276814	chr6	162135127	162135768	-	-	-	-	0.0628597	0.0330151
#331956	chr9	117110731	117111341	-	-	-	-	0.332512	-0.253229	-0.735582
#095058	chr14	79261513	79261771	-	-	/NRXN3/	Neural	-2.19561	-1.22282	0.826677
#175876	chr3	79361643	79362326	-	-	-	-	1.49388	2.00649	0.370296
#233369	chr5	39110582	39111068	-	-	-	-	-0.314541	-0.0311719
#054034	chr11	104956416	104957052	-	-	-	-	-0.283782	0.328604
#161076	chr20	47712296	47712752	-	-	-	-	-2.12861	-1.20775	0.803501
#312635	chr8	98814362	98814800	-	-	-	-	-0.715162	-0.722433
#210826	chr4	106958493	106958866	-	-	-	-	-0.603042	-0.67043
#259616	chr6	64843134	64843550	-	-	-	-	-0.825614	-0.527942
#328204	chr9	77996120	77996572	-	-	-	-	-1.10959	-0.399024
#028895	chr10	19288137	19288933	-	-	-	-	0.211921	0.316778
#038756	chr10	106997181	106997937	-	-	/SORCS1/	Neural	-0.0253849	0.945274	0.826169
#159302	chr20	14862837	14863345	-	-	-	-	0.465681	0.355704
#194049	chr3	193430333	193431136	-	-	-	-	0.274655	0.6007
#156809	chr2	230463848	230464780	-	-	-	-	-0.0909538	-0.170391
#080614	chr13	71723716	71724014	-	-	-	-	-1.06787	-1.06664
#024001	chr1	226220531	226220985	/MIXL1/	Cardiac	-	-	0.45875	0.465306
#218314	chr4	146821655	146822850	-	-	-	-	0.522665	0.830749
#131390	chr2	50006444	50007010	-	-	/NRXN1/	Neural	-0.587033	0.370204	0.82594
#331554	chr9	113912252	113913451	-	-	-	-	1.60851	0.655563	-1.10166
#098347	chr15	36703614	36704267	-	-	-	-	-0.834253	-0.220629
#065362	chr12	69843478	69845149	-	-	-	-	1.77517	1.74005
#081702	chr13	77056077	77056685	-	-	-	-	-0.585923	0.0257215
#241093	chr5	95426407	95427328	-	-	-	-	1.22954	1.15159
#258275	chr6	54109487	54110154	-	-	-	-	0.425669	0.769271
#223439	chr4	172176203	172176777	-	-	/GALNTL6/	Neural	-0.319896	0.648957	0.825629
#211778	chr4	113178230	113178636	/ANK2/	Cardiac	/ANK2/	Neural	-1.12905	-0.147785	0.825422
#252575	chr5	169199651	169200556	-	-	-	-	0.222777	0.461032
#154313	chr2	213852494	213853052	-	-	-	-	-0.430294	-0.159542
#181013	chr3	108098854	108099219	-	-	-	-	-0.897332	-0.577205
#236450	chr5	60973509	60974253	-	-	-	-	-0.154503	-0.141758
#148010	chr2	178940829	178941185	-	-	-	-	-0.963191	-0.923081
#242119	chr5	100546686	100547430	-	-	-	-	0.349171	-0.106665	-0.610697
#238528	chr5	83293059	83293675	-	-	-	-	-0.165534	0.277335
#275373	chr6	151936890	151937472	-	-	-	-	-0.743558	0.0977394	0.694868
#021760	chr1	210822257	210823442	-	-	/KCNH1/	Neural	-0.0881074	0.8772	0.82497
#327856	chr9	76071469	76072988	/PCSK5/	Cardiac	-	-	1.10792	1.75015	0.500279
#131414	chr2	50131802	50132480	-	-	/NRXN1/	Neural	-0.855961	0.0805335	0.824008
#338951	chrX	124471850	124472402	-	-	-	-	-0.878549	-0.304217
#295249	chr7	126971689	126972070	-	-	/GRM8/	Neural	-1.29447	-0.35224	0.823642
#242500	chr5	102261111	102261381	-	-	-	-	-0.929749	-0.63297
#218451	chr4	147494985	147495600	-	-	-	-	-0.185456	-0.0555057
#173328	chr3	62686971	62687312	-	-	/CADPS/	Neural	-1.26633	-0.293493	0.82344
#037096	chr10	89245640	89246093	-	-	-	-	-1.18068	-0.590178
#288573	chr7	89273927	89274818	-	-	-	-	-0.700421	-0.548695
#324938	chr9	28211235	28211973	-	-	-	-	0.423651	0.490895
#165075	chr22	35306802	35307232	-	-	-	-	-0.947156	-0.316804
#282350	chr7	34736428	34737751	-	-	-	-	0.170692	1.13727	0.820801
#131395	chr2	50036262	50036770	-	-	/NRXN1/	Neural	-0.893878	0.0735069	0.823418
#217416	chr4	142179533	142179947	-	-	-	-	-0.573406	-0.454997
#333858	chrX	12434317	12434757	-	-	/FRMPD4/	Neural	-0.808833	0.123066	0.822629
#196702	chr4	21590201	21590551	-	-	/KCNIP4/	Neural	-1.2413	-0.272431	0.822426
#147791	chr2	177667935	177668783	-	-	-	-	-1.07457	-0.321882
#074303	chr13	33056819	33057938	-	-	-	-	2.43288	2.25439	-0.32272
#218882	chr4	149501728	149503126	-	-	-	-	1.06149	1.62047	0.41703
#188244	chr3	159577187	159578031	-	-	/IQCJ-SCHIP1/	Neural	-0.657905	0.305076	0.822006
#057084	chr11	131795794	131796816	-	-	/NTM/	Neural	-0.311084	0.688259	0.821973
#312347	chr8	96817663	96818234	-	-	-	-	-0.871872	-0.43229
#002986	chr1	57501207	57502204	-	-	-	-	-1.14575	-0.767814
#208926	chr4	97583131	97583643	-	-	-	-	-0.148686	-0.272265
#309566	chr8	80982427	80983144	-	-	-	-	-0.722916	0.308821	0.890402
#021704	chr1	210455024	210455518	-	-	-	-	-1.27589	-1.14337
#028725	chr10	18376544	18377500	/CACNB2/	Cardiac	-	-	0.0882941	-0.208533
#186462	chr3	151202624	151203222	-	-	/MED12L/	Neural	-0.82472	0.147622	0.821775
#211176	chr4	108914539	108915042	-	-	-	-	-1.11712	-0.511025
#252391	chr5	167779766	167780468	-	-	/TENM2/	Neural	-0.471208	0.48891	0.821549
#323966	chr9	23733554	23733819	-	-	/ELAVL2/	Neural	-1.43714	-0.487574	0.821518
#335041	chrX	32663794	32664371	/DMD/	Cardiac	-	-	0.114285	-0.141109
#145470	chr2	160045774	160046487	-	-	-	-	-0.027701	0.287265
#327992	chr9	76773298	76774270	-	-	-	-	0.208973	0.33905
#279054	chr7	11583293	11583811	-	-	-	-	0.209489	0.232697
#257957	chr6	51691884	51692450	-	-	-	-	-0.485783	-0.172299
#040223	chr10	116072871	116073370	-	-	-	-	0.80745	0.871848
#279076	chr7	11643718	11644062	-	-	-	-	-0.421707	-0.293493
#261340	chr6	72883558	72884669	-	-	/KCNQ5/	Neural	0.265262	1.23161	0.820867
#168199	chr3	18208584	18209469	-	-	-	-	0.278458	0.799315
#057136	chr11	132422264	132422835	-	-	/OPCML/	Neural	-2.15384	-1.35214	0.820241
#148709	chr2	182046425	182046634	-	-	-	-	-1.67355	-1.14928
#153823	chr2	211688125	211688497	/ERBB4/	Cardiac	-	-	-0.424967	-0.0963499
#273951	chr6	143251358	143251689	-	-	-	-	-0.432519	-0.934688
#236340	chr5	60341193	60341953	/PDE4D/	Cardiac	-	-	0.914233	0.866059
#002947	chr1	57180549	57181002	-	-	-	-	-1.85864	-0.943942	0.798176
#269982	chr6	122770781	122771667	-	-	/FABP7/	Neural	1.37699	2.34225	0.819418
#228908	chr5	15532551	15533131	-	-	-	-	0.0920659	0.0960876
#263782	chr6	85469991	85470741	-	-	-	-	0.683263	0.516196
#220050	chr4	156872813	156873961	-	-	-	-	0.90413	0.681766
#147031	chr2	167059555	167060348	/XIRP2/	Cardiac	-	-	1.28903	1.07644	-0.368617
#194069	chr3	193538006	193539027	-	-	-	-	0.149167	0.288364
#237334	chr5	65793314	65794202	-	-	-	-	0.240375	-0.130916	-0.512484
#190629	chr3	171834270	171834774	-	-	-	-	0.631836	0.201261	-0.577356
#295199	chr7	126723322	126724533	-	-	/GRM8/	Neural	0.652218	1.61649	0.818225
#185578	chr3	146577563	146577932	-	-	-	-	-1.21727	-0.494525
#223409	chr4	172068645	172069005	-	-	/GALNTL6/	Neural	-1.68756	-0.728316	0.818009
#257037	chr6	46903013	46903560	-	-	-	-	-0.045898	0.51604
#154004	chr2	212395586	212396056	/ERBB4/	Cardiac	-	-	0.0738067	0.314733
#322520	chr9	15742472	15743024	-	-	-	-	-0.610793	-0.114751
#286283	chr7	79123433	79123846	-	-	/MAGI2/	Neural	-0.735159	0.220227	0.81793
#243869	chr5	108222648	108222924	-	-	-	-	-1.96219	-1.90553
#147834	chr2	177961006	177961415	-	-	-	-	-0.589732	-0.114115
#297209	chr7	146355276	146356014	-	-	/CNTNAP2/	Neural	-0.62265	0.314733	0.817559
#021744	chr1	210717132	210717576	-	-	/KCNH1/	Neural	-1.18068	-0.237407	0.817458
#011830	chr1	107593892	107594862	-	-	-	-	0.84435	1.14017
#085774	chr13	96156088	96156778	-	-	/HS6ST3/	Neural	-0.363932	0.581815	0.817313
#330058	chr9	100153536	100154384	-	-	-	-	-0.739724	0.0219971	0.620223
#022935	chr1	217782118	217782537	-	-	-	-	-0.909587	-0.270099
#141882	chr2	141735616	141735906	-	-	/LRP1B/	Neural	-1.25061	-0.32765	0.816863
#325145	chr9	29098176	29099064	-	-	-	-	0.285745	0.73417
#022328	chr1	215135732	215136602	-	-	-	-	0.525319	0.912493
#302653	chr8	35703483	35705274	-	-	/UNC5D/	Neural	0.916884	1.88537	0.81679
#210011	chr4	103131808	103132251	-	-	-	-	-0.825641	-1.2483
#328164	chr9	77766682	77767634	-	-	-	-	0.511818	0.535899
#081447	chr13	75827284	75827685	-	-	-	-	-0.526298	-0.775789
#095025	chr14	79045036	79046743	-	-	/NRXN3/	Neural	1.05165	2.00817	0.816356
#217525	chr4	142664302	142665903	-	-	-	-	-0.00548706	0.798952	0.662587
#242499	chr5	102257450	102257853	-	-	-	-	-0.651717	-0.550455
#243989	chr5	108880979	108881841	-	-	-	-	-0.275132	0.943856	1.08741
#249906	chr5	153778035	153778260	-	-	/GRIA1/	Neural	-1.50644	-0.539376	0.816288
#173090	chr3	59873371	59873997	-	-	-	-	-1.41454	-1.37582
#174109	chr3	69368672	69369011	-	-	-	-	-1.2604	-0.77564
#309578	chr8	81048031	81048616	-	-	-	-	0.30026	0.224567
#125314	chr2	3203427	3203942	-	-	-	-	-0.745265	-0.808405
#140647	chr2	135979556	135980124	-	-	-	-	0.385704	0.12003
#233745	chr5	40846161	40846664	-	-	-	-	-0.316726	-0.0484456
#021799	chr1	211126026	211126584	-	-	/KCNH1/	Neural	-1.79698	-0.842134	0.815664
#224442	chr4	176716237	176716735	-	-	-	-	-0.385756	0.0403379
#335046	chrX	32713180	32713638	/DMD/	Cardiac	-	-	0.0602036	-0.155165
#168064	chr3	17448935	17450353	-	-	-	-	1.44183	1.36235
#075279	chr13	38704622	38705831	-	-	-	-	0.980445	1.09847
#283035	chr7	39171662	39172352	-	-	/POU6F2/	Neural	-0.863967	0.123679	0.815462
#318363	chr8	133184538	133185406	-	-	-	-	1.41767	0.560175	-0.998075
#240874	chr5	94413624	94416202	-	-	-	-	2.17292	2.41593
#329727	chr9	93619759	93620546	-	-	-	-	1.0083	1.12786
#227693	chr5	9380873	9381546	-	-	-	-	-0.798613	0.103021	0.772356
#295404	chr7	128037143	128037747	-	-	/LRRC4/	Neural	-0.560352	0.413235	0.81418
#175927	chr3	79569688	79570331	-	-	-	-	1.03948	0.999901
#068135	chr12	82888679	82889235	-	-	-	-	-0.797793	-0.253626
#135172	chr2	80018430	80018952	-	-	/CTNNA2/	Neural	-1.26032	-0.32171	0.813845
#206197	chr4	80510291	80510649	-	-	-	-	-0.362706	-0.0380943
#153989	chr2	212349441	212349950	/ERBB4/	Cardiac	-	-	0.246929	-0.0185179
#248739	chr5	144267856	144268490	-	-	/KCTD16/	Neural	-0.0734519	0.885209	0.813055
#094539	chr14	72104056	72104344	-	-	/RGS6/	Neural	-1.56413	-0.614794	0.81171
#007809	chr1	85734851	85735317	-	-	-	-	0.300708	0.306152
#032225	chr10	54976442	54976787	-	-	/PCDH15/	Neural	-1.01366	-0.106596	0.810963
#040193	chr10	115939730	115940426	-	-	/ATRNL1/	Neural	-0.858191	0.0647806	0.810718
#147061	chr2	167210698	167211075	/XIRP2/	Cardiac	-	-	-0.798613	-0.197612
#248375	chr5	141478244	141478699	-	-	/PCDHGA1/	Neural	-2.06426	-1.09221	0.810548
#309625	chr8	81269356	81270739	-	-	-	-	0.780779	0.889039
#138006	chr2	114887814	114888207	-	-	/DPP10/	Neural	-1.05079	-0.146115	0.809876
#323385	chr9	20803211	20805302	-	-	-	-	1.47683	1.51831
#003834	chr1	64543865	64544824	-	-	-	-	0.312344	0.690347
#244692	chr5	112248671	112248960	-	-	-	-	-0.911404	-0.700414
#170304	chr3	28371502	28371951	-	-	-	-	-0.578082	-0.430349
#247891	chr5	133363655	133364252	-	-	/FSTL4/	Neural	-0.791714	0.140315	0.809665
#100371	chr15	71512093	71512812	-	-	-	-	-0.817742	0.00779837	0.699791
#025960	chr1	243348090	243348617	-	-	-	-	-0.843737	-0.614695
#208393	chr4	94783123	94783943	-	-	-	-	-0.486369	0.0559773
#188504	chr3	160911206	160911907	-	-	-	-	0.0576921	0.291979
#294133	chr7	121957145	121957432	-	-	/PTPRZ1/	Neural	-0.878549	0.0732697	0.809504
#293134	chr7	117738052	117738716	-	-	-	-	-0.181995	0.210317
#145065	chr2	157533156	157535916	-	-	-	-	1.82096	2.20102
#301678	chr8	28966936	28967285	-	-	-	-	-1.30099	-0.692763
#029298	chr10	22722933	22723538	-	-	-	-	-0.84397	-0.360927
#207001	chr4	86094345	86094770	-	-	/MAPK10/	Neural	-1.15735	-0.208453	0.809355
#295266	chr7	127037398	127037749	-	-	/GRM8/	Neural	-1.03316	-0.0825522	0.808805
#228684	chr5	14239421	14239814	-	-	-	-	-0.764596	-0.781733
#075640	chr13	41724430	41725417	-	-	-	-	0.319066	0.535725
#304111	chr8	50665505	50666299	-	-	/SNTG1/	Neural	-0.517552	0.463018	0.808719
#038324	chr10	104767800	104768000	-	-	/SORCS3/	Neural	-2.19205	-1.26305	0.808163
#202797	chr4	61680849	61681383	-	-	/ADGRL3/	Neural	0.00292923	0.95727	0.808099
#106558	chr16	77975005	77976186	-	-	/VAT1L/	Neural	-0.298116	0.660602	0.807984
#275494	chr6	152501365	152502452	-	-	-	-	0.454172	0.842216
#153832	chr2	211735330	211736288	/ERBB4/	Cardiac	-	-	0.646062	0.650661
#248770	chr5	144435654	144436173	-	-	/KCTD16/	Neural	-0.63532	0.317466	0.807978
#106620	chr16	78796055	78796818	-	-	-	-	-0.64456	0.271107	0.743841
#201336	chr4	47814148	47814527	-	-	-	-	-1.79425	-1.07104
#036674	chr10	85769515	85770213	-	-	/GRID1/	Neural	-0.805291	0.176525	0.807495
#209014	chr4	98030067	98030651	-	-	-	-	-1.14604	-0.893175
#237433	chr5	66628736	66629358	-	-	-	-	-0.165534	-0.176475
#186368	chr3	150666265	150667684	-	-	-	-	0.560139	0.914311
#302636	chr8	35605702	35606628	-	-	/UNC5D/	Neural	-1.34187	-0.393625	0.807202
#065664	chr12	71584042	71584781	-	-	-	-	1.13769	0.26265	-1.01383
#100891	chr15	82901028	82901662	-	-	-	-	-0.054391	-0.434747
#109671	chr17	51997558	51998315	-	-	/CA10/	Neural	0.371739	1.31995	0.806845
#244708	chr5	112309962	112310840	-	-	-	-	-0.932054	-0.0415503	0.724913
#303325	chr8	40752495	40753472	-	-	/ZMAT4/	Neural	-0.360773	0.589842	0.806626
#074758	chr13	35930723	35931834	-	-	/DCLK1/	Neural	-0.293235	0.632375	0.806218
#011760	chr1	107256563	107256806	-	-	/NTNG1/	Neural	-1.10747	-0.168829	0.806165
#092684	chr14	50985061	50986360	-	-	/TRIM9/	Neural	0.938942	1.88684	0.805924
#002306	chr1	48743966	48746387	-	-	/AGBL4/	Neural	0.845154	1.77577	0.805853
#296746	chr7	144105457	144106094	-	-	-	-	-0.176165	0.15135
#059603	chr12	21323565	21325401	-	-	/SLCO1A2/	Neural	0.794385	1.73738	0.805526
#246136	chr5	120638084	120638853	-	-	-	-	-0.376693	0.0730275
#335073	chrX	33133590	33134500	/DMD/	Cardiac	-	-	0.209316	0.272986
#297511	chr7	147675368	147675764	-	-	/CNTNAP2/	Neural	-0.279236	0.674772	0.805297
#240770	chr5	93886584	93887244	-	-	-	-	0.414003	0.184146
#144312	chr2	154283146	154283642	-	-	/GALNT13/	Neural	-1.53631	-0.599551	0.804779
#136214	chr2	85369411	85370144	-	-	-	-	0.380457	-0.360927	-0.889101
#062162	chr12	41511747	41512486	-	-	-	-	0.0544362	0.600352
#178878	chr3	97355144	97356162	-	-	-	-	0.88463	0.870064
#259774	chr6	65543070	65544130	-	-	-	-	0.691852	0.474637
#128812	chr2	29343520	29344346	-	-	/ALK/	Neural	-1.55982	-0.612149	0.804776
#190572	chr3	171306710	171307353	-	-	-	-	0.674845	0.0314351	-0.787267
#293957	chr7	121151588	121152640	-	-	-	-	1.50682	1.55025
#024680	chr1	237113540	237114294	/RYR2/	Cardiac	-	-	-0.327395	0.60853	0.799955
#209251	chr4	99346490	99347097	-	-	-	-	0.105495	0.208627
#262280	chr6	77827220	77828265	-	-	-	-	0.6113	0.888382
#270964	chr6	127317978	127318652	-	-	-	-	-0.561529	-0.943942
#170834	chr3	30865004	30865777	-	-	-	-	-0.458093	0.463062	0.7874
#055746	chr11	116840803	116841585	-	-	-	-	-1.01596	-0.141119	0.731283
#312631	chr8	98794543	98795136	-	-	-	-	-0.82015	-0.589583
#005825	chr1	74440648	74441269	-	-	-	-	-0.314597	0.222964
#101163	chr15	86817596	86818477	-	-	-	-	-0.145311	-0.667768	-0.65087
#240826	chr5	94207119	94207616	-	-	-	-	0.240541	0.0690889
#234375	chr5	44306013	44306559	-	-	-	-	-0.224016	0.393612
#277963	chr7	3691275	3692017	-	-	-	-	-0.855956	-1.62622	-0.914274
#205782	chr4	77778700	77779188	-	-	-	-	-0.77056	-0.426369
#240893	chr5	94496328	94496858	-	-	-	-	0.0912721	0.27781
#318344	chr8	133064496	133065356	-	-	-	-	0.222594	0.767686
#072966	chr12	124109791	124110240	-	-	-	-	-2.15384	-1.72708
#335252	chrX	36066046	36066584	-	-	-	-	-0.798566	-0.589583
#308037	chr8	73858244	73859399	-	-	-	-	0.428018	0.512289
#125049	chr2	1140242	1140911	-	-	-	-	1.12096	1.76625	0.508745
#060074	chr12	23730664	23731193	-	-	-	-	-0.555495	0.179744	0.601449
#057364	chr12	773942	774617	-	-	-	-	2.17118	1.07918	-1.23513
#043403	chr11	21348997	21349403	-	-	/NELL1/	Neural	-1.32065	-0.375941	0.80353
#310350	chr8	84554631	84555143	-	-	/RALYL/	Neural	-1.17534	-0.22623	0.803335
#036054	chr10	82389267	82389824	-	-	/NRG3/	Neural	-1.25582	-0.321882	0.803112
#116731	chr18	43104991	43105421	-	-	/RIT2/	Neural	0.191093	1.13292	0.803007
#101306	chr15	88048927	88049794	/NTRK3/	Cardiac	/NTRK3/	Neural	-2.14138	-1.07248	0.80294
#282344	chr7	34688956	34689390	-	-	-	-	-0.855956	-0.56883
#296141	chr7	137724977	137725865	-	-	/DGKI/	Neural	-1.38872	-0.459554	0.802783
#017439	chr1	186060863	186061965	-	-	-	-	0.573087	1.10154	0.385345
#335336	chrX	37612798	37613371	-	-	-	-	-0.0291194	-0.307098
#037012	chr10	88776531	88777015	-	-	-	-	-1.76413	-1.54183
#036044	chr10	82323239	82324012	-	-	/NRG3/	Neural	-1.11263	-0.165343	0.802643
#036133	chr10	82816045	82816475	-	-	/NRG3/	Neural	-1.64574	-0.72982	0.802634
#052838	chr11	99420637	99421292	-	-	/CNTN5/	Neural	1.07011	2.00851	0.802502
#217293	chr4	141642283	141642910	-	-	-	-	0.651032	1.15512
#275439	chr6	152239953	152240429	-	-	-	-	-0.644295	-0.339174
#239691	chr5	88821302	88821845	/MEF2C/	Cardiac	-	-	-0.685975	0.282488	0.87466
#182471	chr3	116233260	116234046	-	-	/LSAMP/	Neural	-0.261837	0.656503	0.801526
#140843	chr2	137047317	137048083	-	-	-	-	1.58825	1.13339	-0.582954
#028738	chr10	18440152	18440632	/CACNB2/	Cardiac	-	-	-1.14604	-1.16033
#065364	chr12	69875398	69876196	-	-	-	-	1.61501	1.15358	-0.609588
#172046	chr3	39849920	39850525	-	-	/MYRIP/	Neural	-0.411835	0.49248	0.801095
#012773	chr1	119061981	119063006	-	-	-	-	-0.157159	0.338228
#245327	chr5	115996682	115997964	-	-	-	-	0.859414	1.06231
#135269	chr2	80514407	80514736	-	-	/CTNNA2/	Neural	-1.22973	-0.2709	0.800469
#296122	chr7	137537825	137539641	-	-	/DGKI/	Neural	-0.175426	0.737126	0.800386
#299802	chr8	13406528	13407719	-	-	-	-	1.4213	1.10237	-0.462345
#054761	chr11	108572924	108573383	-	-	-	-	-1.76803	-1.21275
#236021	chr5	58699124	58700174	-	-	/RAB3C/	Neural	1.6668	2.60638	0.79945
#140808	chr2	136885457	136886726	-	-	-	-	0.818999	1.23931
#317084	chr8	122828137	122828760	-	-	-	-	-0.119556	0.314645
#009782	chr1	97911480	97912143	-	-	-	-	0.537929	0.581697
#177183	chr3	85261243	85261505	-	-	/CADM2/	Neural	-1.23629	-0.30171	0.799323
#339981	chrX	148649359	148649784	-	-	-	-	-1.32488	-1.28401
#103194	chr16	6611422	6611918	-	-	/RBFOX1/	Neural	-0.683457	0.267169	0.799313
#168235	chr3	18411634	18412155	-	-	-	-	-1.43465	-0.667961
#312345	chr8	96809942	96810420	-	-	-	-	-0.745581	-0.580956
#084992	chr13	91791237	91791505	-	-	/GPC5/	Neural	-1.94597	-1.06425	0.798782
#331147	chr9	109383543	109384205	-	-	-	-	-1.70371	-0.76941	0.797367
#147933	chr2	178604945	178605348	-	-	-	-	-0.935648	-1.06529
#062460	chr12	43536496	43536844	-	-	-	-	-0.62181	-0.539376
#159515	chr20	16330803	16331395	-	-	-	-	-0.0427239	0.224567
#043314	chr11	20956338	20957072	-	-	/NELL1/	Neural	-0.658329	0.273054	0.798539
#039972	chr10	114740999	114741369	-	-	-	-	-1.59826	-0.746647	0.708162
#132249	chr2	54224320	54225369	-	-	-	-	1.26061	0.950969	-0.465677
#140460	chr2	134405678	134406367	-	-	-	-	-0.470128	-0.223557
#334064	chrX	17046385	17046843	-	-	-	-	-0.367529	-0.106784
#266477	chr6	100688653	100689288	-	-	-	-	0.604081	0.749865
#158793	chr20	11924992	11925450	-	-	-	-	0.0738267	0.305104
#028936	chr10	19504405	19505449	-	-	-	-	0.488651	0.733525
#021756	chr1	210804521	210805004	-	-	/KCNH1/	Neural	-1.56812	-0.648664	0.798163
#253386	chr6	1960617	1961279	-	-	-	-	-1.03235	-0.478201
#053190	chr11	100980012	100980723	-	-	-	-	0.907155	1.49166	0.431092
#271440	chr6	129430627	129431442	-	-	-	-	0.489327	0.73
#256963	chr6	46419244	46420239	-	-	-	-	1.25494	1.45346
#080545	chr13	71439702	71440312	-	-	-	-	-0.671229	-0.572475
#071323	chr12	100212525	100212964	-	-	-	-	-1.53537	-1.57148
#331110	chr9	108889420	108889958	-	-	-	-	-0.51564	-0.527942
#289717	chr7	95794655	95795448	-	-	/DYNC1I1/	Neural	-0.0671427	0.868775	0.797637
#235999	chr5	58604254	58605232	-	-	/RAB3C/	Neural	-0.498155	0.38717	0.797537
[truncated: 66,770 more rows]
