# Supplementary material for: Genome-wide studies reveal the essential and opposite roles of ARID1A in controlling human cardiogenesis and neurogenesis from pluripotent stem cells
Source: Genome Biol. 2020 Jul 9;21:169. doi: 10.1186/s13059-020-02082-4 (PMC7350744; doi:10.1186/s13059-020-02082-4)
Supplement: Supplementary file 5 — Additional file 5: Table S3. ARID1A ChIP-seq paired genes. [file 13059_2020_2082_MOESM5_ESM.xlsx]

## Sheet: ARID1A ChIPseq paired genes
TNNT2
NKX2-5
SAMD11
NOC2L
PLEKHN1
PERM1
HES4
ISG15
AGRN
RNF223
C1orf159
TTLL10
TNFRSF18
TNFRSF4
SDF4
B3GALT6
C1QTNF12
UBE2J2
SCNN1D
ACAP3
PUSL1
INTS11
CPTP
TAS1R3
DVL1
MXRA8
AURKAIP1
CCNL2
ANKRD65
VWA1
ATAD3C
ATAD3B
ATAD3A
TMEM240
SSU72
MIB2
MMP23B
CDK11B
SLC35E2B
CDK11A
SLC35E2A
NADK
CALML6
TMEM52
CFAP74
GABRD
PRKCZ
FAAP20
SKI
MORN1
RER1
PEX10
PLCH2
PANK4
HES5
TNFRSF14
PRXL2B
MMEL1
TTC34
ACTRT2
PRDM16
ARHGEF16
MEGF6
TPRG1L
WRAP73
TP73
CCDC27
SMIM1
LRRC47
CEP104
DFFB
C1orf174
AJAP1
NPHP4
KCNAB2
CHD5
RNF207
GPR153
ACOT7
ESPN
TNFRSF25
PLEKHG5
KLHL21
THAP3
DNAJC11
CAMTA1
PER3
PARK7
TNFRSF9
RERE
SLC2A5
GPR157
H6PD
SLC25A33
TMEM201
PIK3CD
CLSTN1
CTNNBIP1
RBP7
UBE4B
CASZ1
MASP2
DISP3
DRAXIN
C1orf167
KIAA2013
MFN2
MIIP
TNFRSF8
TNFRSF1B
VPS13D
PRAMEF11
PRAMEF33
PRDM2
KAZN
FHAD1
CASP9
PLEKHM2
SLC25A34
TMEM82
ZBTB17
CLCNKA
FAM131C
EPHA2
ARHGEF19
SPATA21
MST1L
CROCC
PADI6
RCC2
ARHGEF10L
IGSF21
KLHDC7A
PAX7
ALDH4A1
CAPZB
MINOS1-NBL1
NBL1
HTR6
TMCO4
PLA2G2A
PLA2G2F
VWA5B1
FAM43B
PINK1
SH2D5
EIF4G3
ALPL
RAP1GAP
LDLRAD2
HSPG2
ZBTB40
EPHA8
C1QC
EPHB2
LACTBL1
KDM1A
LUZP1
ASAP3
E2F2
RPL11
FUCA1
MYOM3
CLIC4
RUNX3
LDLRAP1
MAN1C1
MTFR1L
EXTL1
UBXN11
CRYBG2
RPS6KA1
ARID1A
ZDHHC18
TENT5B
WDTC1
GPR3
AHDC1
PPP1R8
THEMIS2
XKR8
SESN2
RCC1
OPRD1
EPB41
TMEM200B
SRSF4
PTPRU
LAPTM5
SDC3
NKAIN1
ZCCHC17
SERINC2
TINAGL1
HCRTR1
ADGRB2
SPOCD1
TXLNA
SYNC
KIAA1522
YARS
S100PBP
FNDC5
HPCA
TMEM54
RNF19B
AZIN2
ZNF362
A3GALT2
CSMD2
C1orf94
DLGAP3
NCDN
AGO1
AGO3
COL8A2
MAP7D1
SH3D21
EVA1B
STK40
CSF3R
GRIK3
ZC3H12A
SNIP1
RSPO1
EPHA10
INPP5B
FHL3
UTP11
MACF1
BMP8A
NT5C1A
HPCAL4
BMP8B
OXCT2
TRIT1
COL9A2
SMAP2
KCNQ4
SLFNL1
SCMH1
FOXO6
HIVEP3
GUCA2B
RIMKLA
CLDN19
SLC2A1
TMEM125
PTPRF
DPH2
SLC6A9
KLF17
ERI3
RNF220
KIF2C
EIF2B3
HECTD3
ZSWIM5
CCDC163
IPP
RAD54L
LRRC41
DMBX1
LOC105378696
CYP4X1
TAL1
STIL
FOXD2
TRABD2B
SPATA6
AGBL4
DMRTA2
FAF1
CDKN2C
OSBPL9
NRDC
KTI12
TXNDC12
ZFYVE9
CC2D1B
GPX7
PODN
SLC1A7
DMRTB1
GLIS1
LDLRAD1
CDCP2
SSBP3
ACOT11
TTC22
LEXM
PCSK9
DAB1
TACSTD2
FGGY
FOXD3
ITGB3BP
UBE2U
AK4
DIRAS3
PTGER3
FPGT-TNNI3K
TNNI3K
LHX8
MSH4
ST6GALNAC3
ST6GALNAC5
PIGK
MIGA1
PTGFR
ADGRL4
MCOLN2
MCOLN3
COL24A1
SELENOF
GBP2
GBP5
BARHL2
HFM1
TGFBR3
EPHX4
GFI1
BCAR3
TMEM56
PTBP2
LRRC39
SLC25A24
AKNAD1
TAF13
KIAA1324
CELSR2
SYPL2
ATXN7L2
GSTM5
SLC6A17
KCNC4
SLC16A4
KCNA3
CHI3L2
KCND3
CAPZA1
MAGI3
SIKE1
CD58
PTGFRN
MAN1A2
TBX15
WARS2
ZNF697
NOTCH2
SRGAP2C
HIST2H3PS2
SRGAP2B
RNF115
PIAS3
ANKRD35
LIX1L
NOTCH2NLA
CHD1L
FMO5
GPR89B
NBPF11
PDE4DIP
ADAMTSL4
HORMAD1
SNX27
HRNR
CRCT1
LCE3A
LCE2D
LCE2C
LCE2B
LCE1D
LCE1C
LCE1A
IVL
LOR
S100A12
S100A2
S100A16
NPR1
INTS3
DENND4B
ATP8B2
IL6R
TDRD10
CHRNB2
ADAR
TRIM46
MUC1
FAM189B
DAP3
ARHGEF2
LMNA
PMF1-BGLAP
PMF1
PAQR6
VHLL
CCT3
TSACC
MEF2D
IQGAP3
TTC24
BCAN
NES
CRABP2
INSRR
NTRK1
PEAR1
CD1E
IGSF9
IGSF8
DCAF8
NHLH1
VANGL2
LY9
ARHGAP30
NECTIN4
KLHDC9
PCP4L1
LMX1A
CD247
MPZL1
GPR161
NME7
SCYL3
KIFAP3
PRRX1
ANKRD45
SERPINC1
RABGAP1L
TNN
TNR
RASAL2
FAM20B
ABL2
XPR1
KIAA1614
CACNA1E
ZNF648
RGSL1
IVNS1ABP
CDC73
ASPM
CRB1
DENND1B
C1orf53
LHX9
NR5A2
GPR25
INAVA
KIF21B
CACNA1S
ASCL5
IGFN1
PKP1
LAD1
NAV1
RNPEP
ARL8A
GPR37L1
PTPN7
LGR6
PPFIA4
MYOG
CHI3L1
BTG2
PRELP
ZC3H11A
PLEKHA6
CNTN2
TMCC2
SLC45A3
NUCKS1
RHEX
AVPR1B
SRGAP2
RASSF5
C1orf116
CR1L
PLXNA2
LAMB3
SERTAD4
HHAT
KCNH1
RD3
PPP2R5A
TMEM206
FAM71A
NSL1
FLVCR1
RPS6KC1
CENPF
USH2A
GPATCH2
HLX
MIA3
DISP1
TLR5
CCDC185
CNIH4
LBR
ENAH
TMEM63A
STUM
PSEN2
COQ8A
CDC42BPA
ZNF678
PRSS38
WNT9A
WNT3A
ARF1
GJC2
GUK1
IBA57
OBSCN
TRIM11
HIST3H3
RAB4A
ACTA1
URB2
GALNT2
FAM89A
TRIM67
EXOC8
EGLN1
SIPA1L2
MAP10
PCNX2
SLC35F3
IRF2BP2
RBM34
ARID4B
GNG4
LYST
NID1
EDARADD
ACTN2
RYR2
FMN2
EXO1
SDCCAG8
ADSS
CATSPERE
KIF26B
SMYD3
CNST
ZNF496
GCSAML
OR2C3
OR14I1
LYPD8
SH3BP5L
ZNF672
PGBD2
DIP2C
PRR26
GTPBP4
WDR37
ADARB2
PFKP
AKR1E2
AKR1C3
CALML5
ASB13
GDI2
FBH1
PFKFB3
SFMBT2
GATA3
USP6NL
PROSER2
DHTKD1
CDC123
CAMK1D
HSPA14
FAM171A1
ITGA8
TRDMT1
VIM
ST8SIA6
CACNB2
PLXDC2
DNAJC1
COMMD3-BMI1
COMMD3
SPAG6
PIP4K2A
PTF1A
KIAA1217
ARHGAP21
PRTFDC1
GAD2
MKX
MPP7
SVIL
JCAD
ZNF438
ZEB1
CCDC7
CCNY
ANKRD30A
ZNF37A
RET
RASGEF1A
ZNF487
RASSF4
ALOX5
MARCH8
ZFAND4
WASHC2C
AGAP4
ANTXRL
NPY4R
GPRIN2
SYT15
PTPN20
GDF10
GDF2
RBP3
ZNF488
ARHGAP22
WDFY4
DRGX
CHAT
SLC18A3
OGDHL
TIMM23B
AGAP6
ASAH2B
PRKG1
PCDH15
IPMK
UBE2D1
MRLN
RHOBTB1
ZNF365
EGR2
JMJD1C
CTNNA3
RUFY2
HKDC1
HK1
TSPAN15
H2AFY2
PPA1
NPFFR1
EIF4EBP2
NODAL
PALD1
ADAMTS14
SGPL1
UNC5B
C10orf105
CDH23
VSIR
CHST3
SPOCK2
AGAP5
ZSWIM8
CAMK2G
VCL
ZNF503
LRMDA
KCNMA1
DLG5
ZMIZ1
NUTM2B
PLAC9
ANXA11
MAT1A
DYDC2
NRG3
GHITM
LRIT2
GRID1
WAPL
LDB3
SNCG
ADIRF
AGAP11
GLUD1
SHLD2
NUTM2A
MINPP1
PANK1
HTR7
PCGF5
CPEB3
EXOC6
CYP26C1
CYP26A1
FFAR4
PDLIM1
ENTPD1
BLNK
TLL2
LCOR
SLIT1
ARHGAP19
ZDHHC16
UBTD1
HOGA1
ZFYVE27
CRTAC1
R3HCC1L
LOXL4
CNNM1
NKX2-3
ABCC2
DNMBP
BLOC1S2
WNT8B
PAX2
LZTS2
PDZD7
TLX1
LBX1
ARMH3
PITX3
GBF1
SUFU
TRIM8
NT5C2
PDCD11
CALHM3
NEURL1
SH3PXD2A
GSTO1
ITPRIP
SORCS3
SORCS1
RBM20
ADRA2A
ACSL5
AFAP1L2
ABLIM1
ATRNL1
PNLIPRP2
HSPA12A
SHTN1
VAX1
EMX2
CACUL1
NANOS1
PRDX3
GRK5
BAG3
INPP5F
FGFR2
NSMCE4A
TACC2
BTBD16
HTRA1
ACADSB
HMX3
HMX2
GPR26
CHST15
LHPP
FAM53B
CTBP2
MMP21
FANK1
ADAM12
DOCK1
INSYN2
PTPRE
MGMT
EBF3
TCERG1L
PPP2R2D
BNIP3
JAKMIP3
DPYSL4
STK32C
LRRC27
PWWP2B
INPP5A
NKX6-2
CFAP46
ADGRA1
KNDC1
VENTX
ADAM8
TUBGCP2
ZNF511
CALY
PRAP1
FUOM
PAOX
MTG1
SPRN
CYP2E1
SYCE1
SCGB1C1
BET1L
NLRP6
PGGHG
B4GALNT4
PKP3
SIGIRR
ANO9
PTDSS2
RNH1
HRAS
LRRC56
LMNTD2
RASSF7
PHRF1
IRF7
DEAF1
TMEM80
EPS8L2
CEND1
SLC25A22
PIDD1
RPLP2
PNPLA2
CRACR2B
CD151
TSPAN4
CHID1
AP2A2
MUC6
LOC101927503
MUC2
MUC5AC
MUC5B
TOLLIP
BRSK2
MOB2
DUSP8
IFITM10
SYT8
TNNI2
LSP1
TNNT3
MRPL23
HOTS
IGF2
INS-IGF2
TH
ASCL2
TSPAN32
CD81
TSSC4
TRPM5
KCNQ1
SLC22A18
SLC22A18AS
NAP1L4
OSBPL5
MRGPRE
ART1
CHRNA10
RHOG
STIM1
RRM1
TRIM6
TRIM5
OR52L1
CAVIN3
TRIM3
DNHD1
RBMXL2
TUB
LMO1
STK33
ST5
NRIP3
SBF2
AMPD3
MRVI1
MICAL2
RASSF10
ARNTL
FAR1
SPON1
PSMA1
PDE3B
CALCB
PLEKHA7
USH1C
OTOG
MYOD1
KCNC1
SERGEF
LDHA
LDHAL6A
PTPN5
NAV2
HTATIP2
SLC6A5
LUZP2
LGR4
MPPED2
DCDC1
PAX6
WT1
QSER1
FBXO3
LMO2
ABTB2
CAT
PDHX
LDLRAD3
PRR5L
LRRC4C
C11orf96
ALX4
PRDM11
CHST1
MAPK8IP1
PEX16
LARGE2
PHF21A
DGKZ
CHRM4
ARHGAP1
ZNF408
LRP4
C11orf49
ARFGAP2
PACSIN3
MYBPC3
SPI1
SLC39A13
RAPSN
C1QTNF4
TRIM51
OR5M8
TNKS1BP1
RTN4RL2
SLC43A1
TMX2
LPXN
OSBP
MS4A4E
MS4A1
MS4A12
MS4A13
CCDC86
PTGDR2
TMEM109
TMEM132A
SLC15A3
CD6
VPS37C
VWCE
DDB1
TKFC
CYB561A3
LRRC10B
SYT7
DAGLA
MYRF
FADS2
INCENP
ASRGL1
AHNAK
TUT1
MTA2
EML3
ROM1
LRRN4CL
TAF6L
WDR74
C11orf95
MARK2
MACROD1
FLRT1
FERMT3
DNAJC4
VEGFB
PLCB3
GPR137
KCNK4
ESRRA
CCDC88B
RPS6KA4
SLC22A11
NRXN2
RASGRP2
MAP4K2
MEN1
CDC42BPG
ATG2A
BATF2
SAC3D1
TM7SF2
VPS51
SYVN1
CAPN1
DPF2
TIGD3
FRMD8
LTBP3
SCYL1
EHBP1L1
KCNK7
MAP3K11
PCNX3
SIPA1
RNASEH2C
AP5B1
OVOL1
CFL1
CCDC85B
TSGA10IP
SART1
CST6
GAL3ST3
KLC2
TMEM151A
BRMS1
NPAS4
MRPL11
PELI3
ZDHHC24
ACTN3
CTSF
RBM14-RBM4
RBM14
RBM4
SPTBN2
LRFN4
PC
KDM2A
GRK2
ANKRD13D
SSH3
CLCF1
TBC1D10C
CARNS1
PTPRCAP
CORO1B
CABP4
GPR152
TMEM134
AIP
PITPNM1
CABP2
UNC93B1
ALDH3B1
NDUFS8
TCIRG1
LRP5
GAL
CPT1A
TPCN2
LOC102724265
CCND1
FGF19
FGF3
ANO1
PPFIA1
SHANK2
DHCR7
NADSYN1
KRTAP5-11
FAM86C1
NUMA1
LAMTOR1
LRTOMT
PDE2A
ARAP1
FCHSD2
P2RY2
P2RY6
ARHGEF17
RELT
FAM168A
PAAF1
C2CD3
RNF169
XRRA1
OR2AT4
SLCO2B1
TPBGL
ARRB1
RPS3
GDPD5
SERPINH1
MAP6
DGAT2
UVRAG
LRRC32
TSKU
CAPN5
OMP
MYO7A
RSF1
INTS4
USP35
NARS2
TENM4
DLG2
CCDC83
HIKESHI
ME3
GRM5
TYR
NAALAD2
C11orf54
VSTM5
AMOTL1
PGR
DDI1
PDGFD
NPAT
C11orf65
EXPH5
RDX
CRYAB
HSPB2
DIXDC1
DLAT
TMPRSS5
ZBTB16
REXO2
APOA4
APOC3
PCSK7
RNF214
BACE1
DSCAML1
IL10RA
SMIM35
TMPRSS4
KMT2A
TMEM25
PHLDB1
CXCR5
BCL9L
CCDC84
HYOU1
VPS11
H2AFX
C2CD2L
NLRX1
PDZD3
MCAM
C1QTNF5
MFRP
NECTIN1
TMEM136
GRIK4
TBCEL
TECTA
GRAMD1B
SCN3B
OR8B3
ESAM
SLC37A2
PKNOX2
PUS3
DDX25
TIRAP
DCPS
ST3GAL4
KIRREL3
FLI1
KCNJ5
ARHGAP32
BARX2
PRDM10
APLP2
ST14
ADAMTS15
NTM
OPCML
IGSF9B
NCAPD3
GLB1L3
GLB1L2
B3GAT1
IQSEC3
SLC6A12
B4GALNT3
WNK1
WNT5B
CACNA2D4
LRTM2
CACNA1C
TEAD4
TSPAN9
CRACR2A
PARP11
ANO2
VWF
CD9
PLEKHG6
VAMP1
IFFO1
PIANP
MLF2
P3H3
ATN1
PTPN6
PEX5
SLC2A14
CLEC4A
CLECL1
CLEC2B
KLRF2
CLEC12A
BORCS5
DUSP16
CREBL2
GSG1
PTPRO
STRAP
PIK3C2G
PLEKHA5
SLCO1B7
LDHB
SOX5
BCAT1
RASSF8
ITPR2
CCDC91
FAR2
ERGIC2
OVCH1
IPO8
TSPAN11
DDX11
SINHCAF
FGD4
KIF21A
YAF2
TMEM117
SCAF11
PCED1B
RAPGEF3
HDAC7
H1FNT
OR8S1
CCNT1
TEX49
ADCY6
DDX23
CCDC65
WNT1
WNT10B
KMT2D
DHH
C1QL4
DNAJC22
SPATS2
KCNH3
FMNL3
NCKAP5L
AQP2
AQP5
AQP6
TMPRSS12
BIN2
SCN8A
ACVRL1
NR4A1
ATG101
KRT80
KRT84
KRT82
KRT72
KRT77
KRT79
KRT8
TNS2
SOAT2
MAP3K12
HOXC13
HOXC12
HOXC11
HOXC10
HOXC4
HOXC5
NCKAP1L
OR6C70
ITGA7
DGKA
SUOX
ERBB3
ANKRD52
GLS2
ATP5F1B
HSD17B6
RDH16
LRP1
NDUFA4L2
R3HDM2
GLI1
ARHGAP9
MARS
AGAP2
CDK4
MARCH9
CYP27B1
SLC16A7
FAM19A2
MON2
PPM1H
AVPR1A
C12orf56
TBC1D30
MSRB3
TMBIM4
IRAK3
CAND1
CPM
CPSF6
MYRFL
PTPRR
TSPAN8
TBC1D15
OTOGL
PTPRQ
MYF5
METTL25
SLC6A15
MGAT4C
POC1B
CCER1
EEA1
CRADD
VEZT
CCDC38
AMDHD1
ELK3
CDK17
SCYL2
NR1H4
SLC5A8
MYBPC1
SYCP3
NUP37
PAH
TXNRD1
SLC41A2
CKAP4
RFX4
BTBD11
PWP1
ASCL4
CORO1C
SSH1
FOXN4
UBE3B
MMAB
MVK
FAM222A
TRPV4
TCHP
IFT81
ATP2A2
PPTC7
CCDC63
CUX2
SH2B3
ATXN2
BRAP
ACAD10
TMEM116
TRAFD1
HECTD4
RPH3A
OAS3
DTX1
RASAL1
CFAP73
DDX54
PLBD2
SDS
SDSL
LHX5
RBM19
TBX5
TBX3
HRK
KSR2
TAOK3
CCDC60
CIT
BICDL1
RAB35
PXN
MSI1
ACADS
SPPL3
HNF1A
P2RX7
P2RX4
CAMKK2
KDM2B
ORAI1
TMEM120B
RHOF
SETD1B
WDR66
BCL7A
MLXIP
B3GNT4
VPS33A
CLIP1
KNTC1
HIP1R
VPS37B
ABCB9
ARL6IP4
PITPNM2
C12orf65
CDK2AP1
TCTN2
DNAH10
CCDC92
ZNF664-RFLNA
ZNF664
NCOR2
SCARB1
DHX37
BRI3BP
AACS
TMEM132B
TMEM132C
GLT1D1
RIMBP2
ADGRD1
SFSWAP
MMP17
ULK1
PUS1
EP400
DDX51
NOC4L
GALNT9
FBRSL1
LRCOL1
P2RX2
PXMP2
PGAM5
ANKLE2
GOLGA3
CHFR
ANHX
TUBA3C
PSPC1
GJA3
GJB2
CRYL1
IL17D
LATS2
ZDHHC20
MICU2
FGF9
SACS
TNFRSF19
C1QTNF9B
SPATA13
PARP4
ATP12A
RNF17
PABPC3
AMER2
ATP8A2
SHISA2
GSX1
PDX1
CDX2
URAD
FLT3
FLT1
SLC46A3
MTUS2
SLC7A1
KATNAL1
ZAR1L
PDS5B
KL
STARD13
DCLK1
CCDC169-SOHLH2
SOHLH2
ELF1
VWA8
DGKH
TNFSF11
EPSTI1
ENOX1
TSC22D1
COG3
ERICH6B
SPERT
LCP1
LRCH1
RB1
MLNR
CAB39L
RCBTB1
EBPL
KPNA3
DLEU7
FAM124A
DHRS12
NEK5
THSD1
PCDH8
PRR20A
PRR20B
PRR20C
PRR20D
PRR20E
PCDH9
DIS3
PIBF1
SLAIN1
POU4F1
GPC5
GPC6
SOX21
ABCC4
DNAJC3
UGGT2
FARP1
STK24
UBAC2
ZIC2
PCCA
FGF14
TPP2
EFNB2
FAM155A
ABHD13
MYO16
IRS2
COL4A1
COL4A2
COL4A2-AS2
RAB20
NAXD
CARS2
ING1
TEX29
SOX1
SPACA7
TUBGCP3
ATP11AUN
ATP11A
MCF2L
F7
F10
PROZ
PCID2
LOC101928841
ADPRHL1
TMCO3
TFDP1
ATP4B
GRK1
TMEM255B
GAS6
RASA3
CDC16
UPF3A
TTC5
KLHL33
RNASE10
ARHGEF40
OR6J1
MMP14
LRP10
CDH24
RNF212B
PPP1R3E
SLC22A17
IL25
MYH7
ZFHX2
JPH4
DHRS2
DHRS4L2
CARMIL3
RNF31
IRF9
IPO4
CIDEB
LTB4R2
LTB4R
ADCY4
NFATC4
NOVA1
FOXG1
PRKD1
AP4S1
STRN3
NUBPL
ARHGAP5
NPAS3
BAZ1A
FAM177A1
KIAA0391
INSM2
BRMS1L
SFTA3
NKX2-1
NKX2-8
PAX9
TTC6
SSTR1
MIA2
LRFN5
MDGA2
NEMF
ARF6
CDKL1
TRIM9
FRMD6
NID2
BMP4
CDKN3
CNIH1
LGALS3
TMEM260
OTX2
DACT1
GPR135
RTN1
SIX1
SIX4
PPP2R5E
SYNE2
ESR2
HSPA2
SPTB
CHURC1-FNTB
RAB15
MAX
FUT8
GPHN
ATP6V1D
PLEKHH1
ZFYVE26
RAD51B
ACTN1
ERH
CCDC177
MAP3K9
SIPA1L1
RGS6
PSEN1
PAPLN
NUMB
HEATR4
RIOX1
ELMSAN1
VSX2
VRTN
SYNDIG1L
LTBP2
DLST
PGF
EIF2B2
JDP2
TTLL5
ESRRB
VASH1
ANGEL1
LRRC74A
IRF2BPL
NGB
NOXRED1
SNW1
CEP128
TSHR
FLRT2
KCNK10
PTPN21
EML5
FOXN3
TTC7B
GPR68
CCDC88C
PPP4R3A
ATXN3
SLC24A4
RIN3
LGMN
ITPK1
COX8C
UNC79
PRIMA1
ASB2
CCDC197
DDX24
SYNE3
GLRX5
TCL1A
BCL11B
SETD3
CCDC85C
HHIPL1
CYP46A1
EVL
DEGS2
YY1
SLC25A29
SLC25A47
WARS
WDR25
BEGAIN
RTL1
PPP2R5C
DYNC1H1
HSP90AA1
WDR20
MOK
CINP
TECPR2
ANKRD9
RCOR1
TRAF3
AMN
CDC42BPB
EXOC3L4
TNFAIP2
EIF5
TRMT61A
BAG5
APOPT1
KLC1
XRCC3
ZFYVE21
PPP1R13B
ASPG
KIF26A
C14orf180
TMEM179
INF2
ADSSL1
SIVA1
AKT1
ZBTB42
CEP170B
PLD4
AHNAK2
CLBA1
CDCA4
GPR132
JAG2
NUDT14
BRF1
BTBD6
PACS2
MTA1
CRIP2
CRIP1
TEDC1
TMEM121
GOLGA6L6
CYFIP1
GOLGA6L22
MKRN3
MAGEL2
NPAP1
ATP10A
GABRB3
GABRA5
GABRG3
OCA2
HERC2
GOLGA8F
GOLGA8G
GOLGA8M
APBA2
FAM189A1
CHRFAM7A
GOLGA8R
MTMR10
TRPM1
LOC283710
OTUD7A
CHRNA7
GREM1
FMN1
RYR3
GOLGA8A
AQR
GPR176
EIF2AK4
BUB1B-PAK6
PAK6
ANKRD63
INAFM2
PHGR1
DISP2
GCHFR
DLL4
CHAC1
OIP5
ITPKA
TYRO3
MGA
JMJD7-PLA2G4B
PLA2G4B
SPTBN5
EHD4
PLA2G4E
PLA2G4D
STARD9
CDAN1
UBR1
TMEM62
EPB42
TP53BP1
DUOX2
DUOXA2
DUOX1
DUOXA1
SPATA5L1
SQOR
FBN1
FAM227B
SLC27A2
TNFAIP8L3
CYP19A1
TMOD3
MYO5C
RAB27A
DNAAF4
PRTG
RFX7
MNS1
ZNF280D
BNIP2
ANXA2
TLN2
CA12
HERC1
SNX1
SNX22
PIF1
MTFMT
KBTBD13
RASL12
UBAP1L
PDCD7
IGDCC3
IGDCC4
DPP8
MEGF11
MAP2K1
SMAD6
SMAD3
SKOR1
PIAS1
ITGA11
CORO2B
NOX5
GLCE
PAQR5
TLE3
LARP6
LRRC49
THSD4
NR2E3
MYO9A
GRAMD2A
PKM
CELF6
HEXA
TMEM202
HCN4
REC114
CD276
INSYN1
STOML1
PML
ISLR2
STRA6
SEMA7A
ARID3B
CYP1A1
CSK
LMAN1L
MPI
C15orf39
MAN2C1
SIN3A
PTPN9
IMP3
CSPG4
TMEM266
ISL2
SCAPER
PSTPIP1
PEAK1
LINGO1
DNAJA4
HYKK
CHRNB4
ADAMTS7
CTSH
MINAR1
ST20-MTHFS
ST20
CEMIP
EFL1
GOLGA6L9
CPEB1
C15orf40
ADAMTSL3
GOLGA6L4
SEC11A
ZNF592
ALPK3
GOLGA6L3
AKAP13
NTRK3
DET1
ACAN
HAPLN3
FANCI
TICRR
PLIN1
ANPEP
AP3S2
C15orf38-AP3S2
ZNF710
SEMA4B
CRTC3
FURIN
FES
MAN2A2
PRC1
ST8SIA2
RGMA
NR2F2
FAM169B
IGF1R
PGPEP1L
SYNM
LYSMD4
ADAMTS17
CERS3
LRRK1
PCSK6
RHBDF1
MPG
NPRL3
HBZ
HBM
HBA1
HBQ1
LUC7L
FAM234A
RGS11
AXIN1
MRPL28
TMEM8A
DECR2
RAB11FIP3
CAPN15
PRR35
NHLRC4
PIGQ
RAB40C
WFIKKN1
MCRIP2
WDR90
RHOT2
RHBDL1
WDR24
FBXL16
METRN
FAM173A
CIAO3
MSLN
RPUSD1
CHTF18
GNG13
PRR25
LMF1
SOX8
SSTR5
C1QTNF8
CACNA1H
TPSG1
TPSB2
TPSAB1
TPSD1
UBE2I
BAIAP3
GNPTG
UNKL
CCDC154
CLCN7
PTX4
TELO2
[truncated: 4,421 more rows]
