# Supplementary material for: Genome-wide studies reveal the essential and opposite roles of ARID1A in controlling human cardiogenesis and neurogenesis from pluripotent stem cells
Source: Genome Biol. 2020 Jul 9;21:169. doi: 10.1186/s13059-020-02082-4 (PMC7350744; doi:10.1186/s13059-020-02082-4)
Supplement: Supplementary file 6 — Additional file 6: Table S4. Oligonucleotides. [file 13059_2020_2082_MOESM6_ESM.xlsx]

## Sheet: Sheet1
Oligonucleotides	Vendor
Primers for ChIP-qPCR (All primer sequences (5’ to 3’))	Invitrogen
hPAX6chip_F1/R1	Invitrogen
GACAAACGCTCAGGGCTGC
AGCTTTGCGGGAGTAGTTGTG
hPAX6chip_F2/R2	Invitrogen
GCCCCTGCTTCTCCAGTATC
GGTCTTTCTGGGACTTCGGG
hPAX6chip_F3/R3	Invitrogen
CTTGCCGACTGACTCCACTC
CGAGGGAACCTGCTCGC
hPAX6chip_F4/R4	Invitrogen
AGCGGTCAAGTGAAGGTTTCT
TTGGCAAGAAAGGACAGCAC
hPAX6chip_F5/R5	Invitrogen
GACAGTGAGGACGCTGCAAG
GAGGGGAGAGGGTTATGCGA
hSOX1chip_F1/R1	Invitrogen
CTGAGGACCAACTAGGGCTG
CGGGAGTATTTCTGCGCTGT
hSOX1chip_F2/R2	Invitrogen
GCGCGAGATGATCAGCATGTA
GAAGGCGCTAGATGTGCGT
hFOXG1chip_F1/R1	Invitrogen
AGTAACCCCTGTTTGGCCC
GTGCGGGGGTGTCCTTTAC
hFOXG1chip_F2/R2	Invitrogen
AGTTACAACGGCACCACGTC
TACGGGATCTCCCCGTTGAC
hZIC1chip_F1/R1	Invitrogen
GAGACTGAGCGGCGAGAAA
AAACGCAAAGTAGCCGGACG
hEOMESchip_F1/R1	Invitrogen
CCTCTTCCGAGGGGAAGGTA
TCCACCTCCTGCTTTCCAAC
hEOMESchip_F2/R2	Invitrogen
CCGGAAAACTTCTTGGACGC
GTTAGGGGAGCAGCTCTTGG
hTchip_F1/R1	Invitrogen
CTGCGATGCTCCCTGATTCC
CACTACTACTGCGGCGAGAC
hTchip_F2/R2	Invitrogen
GTTACGCACACCCAGGATCG
TATAAGAGAGCGAGGAGGACACT
hTchip_F3/R3	Invitrogen
TCCGGACTAGTGGGACTCG
CTCGCGTAAGTTCTCACCGAAA
hMESP1chip_F1/R1	Invitrogen
AGTTTCTCCCGCTCACTGG
CGAGTCCTGGATGCTCTCTG
hMESP1chip_F2/R2	Invitrogen
CACATCAAAGTGGGCTCGGG
GCGAAACAGGCGCAGTCAAG
hHAND2chip_F1/R1	Invitrogen
GGAGGCAGAATCCTCTCGTG
ATTCCGGGTTAGCTTCGGTG
hGATA4chip_F1/R1	Invitrogen
ACTTTCCTGTCTCTGCTCGC
CCCCCAGAGATCTGGCATTC
hGATA4chip_F2/R2	Invitrogen
CAGCGGAGGTGTAGCCG
CTCCAAGTCCCCAGCTCGC
hGATA5chip_F1/R1	Invitrogen
TTCCTTTAGAAGGCCAGCCC
ATGATTGATCCCTGCCCCAC
hISL1chip_F1/R1	Invitrogen
CCCGATTCTTCTTCCCCTAGC
CGTTCAGCTTGGTTTGGTCC
hTBX3chip_F1/R1	Invitrogen
CGGCCACTCGGTTCTACAAA
GAGCTCGGGAGCCCTTCA
	Invitrogen
	Invitrogen
	Invitrogen
	Invitrogen
	Invitrogen
	Invitrogen
	Invitrogen
	Invitrogen
	Invitrogen
Primers for RT-qPCR	Invitrogen
α-MHC	Invitrogen
GGGATAACCAGGGGAAGCACCAAGA
TGC CTC CCT CCC GGG ACA AAA T
β-MHC	Invitrogen
TTGAGTAGCCCAGGCACAGCCAT
TGCCACCCTCTCGAGACACGA T
CTNT	Invitrogen
AAAGCCCAGGTCGTTCATGCCC
CATTCCGGATGCGCTGCTGC
NKX2.5	Invitrogen
ACCTCAACAGCTCCCTGACTCT
ATAATCGCCGCCACAAACTCTCC
OCT--4	Invitrogen
AGAAGGATGTGGTCCGAGTGTG
CCACCCTTTGTGTTCCCAATTCC
NANOG	Invitrogen
TGAACCTCAGCTACAAACAGGTG
AACTGCATGCAGGACTGCAGAG
SOX2	Invitrogen
CGCCCCCAGCAGACTTCACA
CTCCTCTTTTGCACCCCTCCCATTT
GATA4	Invitrogen
GGAAGCCCAAGAACCTGAAT
GTTGCTGGAGTTGCTGGAA
PAX6	Invitrogen
TGGAAGGGCCAAATGGAGAAGAGAA
GGTGGGTTGTGGAATTGGTTGGTAGA
MEF2C	Invitrogen
CCACTGGCTCACCCTTCTC
CCACCCATCAGACCACCT
NeuroD1	Invitrogen
cccatggtgggttgtcatatattcat
ccagcatcacatctcaaacagcac
SOX1	Invitrogen
cctgtgtgtaccctggagtttctgt
tgcacgaagcacctgcaataagatg
GAPDH	Invitrogen
CGGAGTCAACGGATTTGGTCGTATTG
GCTCCTGGAAGATGGTGATGGGATTT
HAND2	Invitrogen
GACCCAGGACTCCGGAAAAG
GATGCCTCAAAGGGGGTCAA
TBX3	Invitrogen
AAGACCTAGGGGCTGGAGAG
GTCCTTGTGCCTTGCGTTTT
EOMES	Invitrogen
CCTGAGGAGCAAGAGGTACG
AAACATGCGCCTGCCGA
SOX17	Invitrogen
AGGAAATCCTCAGACTCCTGGGTT
CCCAAACTGTTCAAGTGGCAGACA
T	Invitrogen
GCGGACCTTCCTTTTCCAGA
CTCCGATGCCTCAACTCTCC
MESP1	Invitrogen
GATGGAGCCAAGCCCAC
TCAGTTGTCCCTTGTCACTTG
SYP	Invitrogen
TGGGGACTACTCCTCGTCAG
CACATGAAGGCGAACACAGC
TUJ1	Invitrogen
GGACGAGATGGAGTTCACCG
GTCTTCGTACATCTCGCCCT
FOXG1	Invitrogen
GAGGTGCAATGTGGGGAGAA
TTCTCAAGGTCTGCGTCCAC
FABP7	Invitrogen
TAGGCAGGTGGGAAATGTGAC
CCAGCTGGAAACTAATCTCCGT
ZIC1	Invitrogen
CGAGCGACAAGCCCTATCTT
TCTGTGGAGGGAGACACGAT
MAP2	Invitrogen
GAAGTTCAGGCCCACTCTCC
CACCTGCTGCTGTGGTTTTC
ARID1A	Invitrogen
GGGCGGCCTCTCTTATACAC
GACTGTGGCTGCTGCTGATA
ISL1	Invitrogen
TTGTACGGGATCAAATGCGCCAAG
AGGCCACACAGCGGAAACA
other oligos
ARID1A shRNA1	Invitrogen
CCGGGCCATCCAGTCCAATGGATCACTCGAGTGATCCATTGGACTGGATGGCTTTTTG
AATTCAAAAAGCCATCCAGTCCAATGGATCACTCGAGTGATCCATTGGACTGGATGGC
ARID1A shRNA2	Invitrogen
CCGGGCCAGACTCCATATTACAACCCTCGAGGGTTGTAATATGGAGTCTGGCTTTTTG
AATTCAAAAAGCCAGACTCCATATTACAACCCTCGAGGGTTGTAATATGGAGTCTGGC
shRNAscramble	Invitrogen
CCGGCCTAAGGTTAAGTCGCCCTCGCTCGAGCGAGGGCGACTTAACCTTAGGTTTTTG
AATTCAAAAACCTAAGGTTAAGTCGCCCTCGCTCGAGCGAGGGCGACTTAACCTTAGG
ARID1A gRNA for discrupting ARID1A promoter	Invitrogen
CACCGAAAGCGGAGAGTCACAGCG
AAACCGCTGTGACTCTCCGCTTTC
ARID1A primers 1 for PCR and SURVEYOR to detect ARID1A promoter discruption	Invitrogen
ctcgacccaagccgcagctggc
tcgtccgcggagagacccggc
ARID1A primers 2 for PCR and SURVEYOR to detect ARID1A promoter discruption	Invitrogen
CTCGACCCAAGCCGCAG
CGGCCCTGTCTTCGTCTTC
ARID1A knockout gRNA1	Invitrogen
CACCGAGCGAGCGCAGCGCAGCAG
AAACCTGCTGCGCTGCGCTCGCTC
ARID1A knockout gRNA2	Invitrogen
CACCGGGTCTACACTCTACTGCAC
AAACGTGCAGTAGAGTGTAGACCC
ARID1A knockout screening primers 1	Invitrogen
CTCGACCCAAGCCGCAG
CGGCCCTGTCTTCGTCTTC
ARID1A knockout screening primers 2	Invitrogen
AAAGCGGAGAGTCACAGCG
TGTGCAGGTCACCAACTTGT
ARID1A knockout screening primers 3	Invitrogen
TGGTCGTGAGAGTTCTGCTG
CTGTCCAGCTTCTCCCTTGG
